# Supplementary material for: Redetermination of the crystal structure of catena-poly[[[bis­(ethyl­enedi­amine)­platinum(II)]-μ-iodido-[bis­(ethyl­enedi­amine)­platinum(IV)]-μ-iodido] tetra­kis­(octane-1-sulfonate) dihydrate]
Source: Acta Crystallogr E Crystallogr Commun. 2015 Sep 12;71(Pt 10):1155–8. doi: 10.1107/S2056989015016801 (PMC4647367; doi:10.1107/S2056989015016801)
Supplement: Supplementary file 1 [file e-71-01155-sup1.cif]

##############################################################################
#                                                                            #
# This CIF contains the data in a paper accepted for publication in          #
# Acta Crystallographica Section E. It conforms to the requirements of       #
# Notes for Authors for Acta Crystallographica Section E, and has been       #
# peer reviewed under the auspices of the IUCr Commission on Journals.       #
#                                                                            #
# Full details of the Crystallographic Information File format               #
# are given in the paper "The Crystallographic Information File (CIF):       #
# a New Standard Archive File for Crystallography" by S. R. Hall, F. H.      #
# Allen and I. D. Brown [Acta Cryst. (1991), A47, 655-685].                  #
#                                                                            #
# The current version of the core CIF dictionary is obtainable from          #
# ftp://ftp.iucr.org/pub/cif_core.dic.                                       #
#                                                                            #
# Software is freely available for graphical display of the structure(s)     #
# in this CIF. For information consult the CIF software page                 #
# http://www.iucr.org/resources/cif/software.                                #
#                                                                            #
# This file may be used for bona fide research purposes within the           #
# scientific community so long as proper attribution is given to the journal # 
# article from which it was obtained.                                        #
#                                                                            #
##############################################################################
data_global
_audit_creation_method     SHELXL-97
_journal_date_recd_electronic     2015-07-25
_journal_date_accepted     2015-09-08
_journal_name_full     'Acta Crystallographica, Section E'
_journal_year     2015
_journal_volume     71
_journal_issue     10
_journal_page_first     1155
_journal_page_last     1158
_journal_paper_category     GM
_journal_paper_doi     10.1107/S2056989015016801
_journal_coeditor_code     WM5192
_publ_contact_author_name     'Professor Nobuyuki Matsushita'
_publ_contact_author_address
; Department of Chemistry and Research Center for Smart Molecules,
  Rikkyo University
  Nishi-Ikebukuro 3-34-1,  Toshima-ku,
  Tokyo 171-8501
  Japan
;
_publ_contact_author_email     cnmatsu@rikkyo.ac.jp
_publ_contact_author_fax     '81 3 3985 4640'
_publ_contact_author_phone     '81 3 3985 4640'
_publ_section_title
;\
Redetermination of the crystal structure of
<i>catena</i>-poly[[[bis(ethylenediamine)platinum(II)]-\m-iodido-\
[bis(ethylenediamine)platinum(IV)]-\m-iodido] tetrakis(octane-1-sulfonate)
dihydrate]
;
loop_
    _publ_author_name
    _publ_author_address
    'Matsushita, Nobuyuki'
;
Department of Chemistry and Research Center for Smart Molecules
Rikkyo University
Nishi-Ikebukuro 3-34-1
Toshima-ku
171-8501 Tokyo
Japan
;
_publ_section_synopsis
;
The redetermination of the structure of the title compound with the original
measurement data revealed a centrosymmetric model in space group <i>Pmcn</i>,
in contrast to the previous model in space group <i>P</i>2~1~<i>cn</i>.
;
data_I
_database_code_depnum_ccdc_archive     'CCDC 1423010'
_chemical_name_systematic
;\
<i>catena</i>-Poly[[[bis(ethylenediamine)platinum(II)]-\
\m-iodido-[bis(ethylenediamine)platinum(IV)]-\m-iodido]
tetrakis(octane-1-sulfonate) dihydrate]
;
_chemical_formula_moiety
               'C4 H16 N4 Pt 2+, C4 H16 I2 N4 Pt 2+, 4(C8 H17 O3 S 1-), 2(H2 O)'
_chemical_formula_sum     'C40 H104 I2 N8 O14 Pt2 S4'
_chemical_formula_iupac     '[Pt2 I2 (C2 H8 N2)4] (C8 H17 S O3)4, 2H2 O'
_chemical_formula_weight     1693.53
_chemical_melting_point     ?
_symmetry_cell_setting     orthorhombic
_symmetry_space_group_name_H-M     'P m c n'
_symmetry_space_group_name_Hall     '-P 2n 2a'
loop_
    _symmetry_equiv_pos_as_xyz
    'x, y, z'
    'x, -y+1/2, z+1/2'
    'x+1/2, y+1/2, -z+1/2'
    'x+1/2, -y, -z'
    '-x, -y, -z'
    '-x, y-1/2, -z-1/2'
    '-x-1/2, -y-1/2, z-1/2'
    '-x-1/2, y, z'
_cell_length_a     36.997(3)
_cell_length_b     7.118(2)
_cell_length_c     11.788(3)
_cell_angle_alpha     90.00
_cell_angle_beta     90.00
_cell_angle_gamma     90.00
_cell_volume     3104.3(11)
_cell_formula_units_Z     2
_cell_measurement_reflns_used     25
_cell_measurement_theta_min     10.03
_cell_measurement_theta_max     13.95
_cell_measurement_temperature     301
_exptl_crystal_description     plate
_exptl_crystal_colour     'metallic bronze'
_exptl_crystal_size_max     0.17
_exptl_crystal_size_mid     0.15
_exptl_crystal_size_min     0.05
_exptl_crystal_density_diffrn     1.812
_exptl_crystal_density_meas     ?
_exptl_crystal_density_method     ?
_exptl_crystal_F_000     1676
_exptl_absorpt_coefficient_mu     5.69
_exptl_absorpt_correction_type     gaussian
_exptl_absorpt_process_details
;
(Coppens <i>et al.</i>, 1965)
;
_exptl_absorpt_correction_T_min     0.4672
_exptl_absorpt_correction_T_max     0.7569
_exptl_special_details     ?
_diffrn_ambient_temperature     301
_diffrn_radiation_type     MoK\a
_diffrn_radiation_wavelength     0.71069
_diffrn_radiation_source     'X-ray sealed tube'
_diffrn_radiation_monochromator     graphite
_diffrn_measurement_device_type     'Rigaku AFC-5S'
_diffrn_measurement_method     \w
_diffrn_reflns_number     5883
_diffrn_reflns_av_R_equivalents     0.0059
_diffrn_reflns_av_sigmaI/netI     0.1751
_diffrn_reflns_theta_min     2.91
_diffrn_reflns_theta_max     32.50
_diffrn_reflns_theta_full     32.50
_diffrn_measured_fraction_theta_max     1.000
_diffrn_measured_fraction_theta_full     1.000
_diffrn_reflns_limit_h_min     0
_diffrn_reflns_limit_h_max     55
_diffrn_reflns_limit_k_min     0
_diffrn_reflns_limit_k_max     10
_diffrn_reflns_limit_l_min     0
_diffrn_reflns_limit_l_max     17
_diffrn_standards_number     3
_diffrn_standards_interval_count     100
_diffrn_standards_decay_%     0
loop_
    _diffrn_standard_refln_index_h
    _diffrn_standard_refln_index_k
    _diffrn_standard_refln_index_l
    3 0 4
    0 2 0
    2 2 0
_refine_special_details
;
Refinement of <i>F</i>^2^ against ALL reflections. The weighted <i>R</i>-factor
<i>wR</i> and goodness of fit <i>S</i> are based on <i>F</i>^2^, conventional
<i>R</i>-factors <i>R</i> are based on <i>F</i>, with <i>F</i> set to zero for
negative <i>F</i>^2^. The threshold expression of <i>F</i>^2^ >
2\s(<i>F</i>^2^) is used only for calculating <i>R</i>-factors(gt) <i>etc</i>.
and is not relevant to the choice of reflections for refinement.
<i>R</i>-factors based on <i>F</i>^2^ are statistically about twice as large
as those based on <i>F</i>, and <i>R</i>- factors based on ALL data will be
even larger.
;
_reflns_number_total     5688
_reflns_number_gt     2039
_reflns_threshold_expression     'I>2\s(I)'
_refine_ls_structure_factor_coef     Fsqd
_refine_ls_matrix_type     full
_refine_ls_R_factor_all     0.2273
_refine_ls_R_factor_gt     0.0435
_refine_ls_wR_factor_gt     0.0788
_refine_ls_wR_factor_ref     0.1122
_refine_ls_goodness_of_fit_ref     0.923
_refine_ls_restrained_S_all     0.923
_refine_ls_number_reflns     5688
_refine_ls_number_parameters     174
_refine_ls_number_restraints     2
_refine_ls_hydrogen_treatment     mixed
_refine_ls_weighting_scheme     calc
_refine_ls_weighting_details
                 'calc w=1/[\s^2^(Fo^2^)+(0.0247P)^2^] where P=(Fo^2^+2Fc^2^)/3'
_atom_sites_solution_hydrogens     geom
_atom_sites_solution_primary     heavy
_atom_sites_solution_secondary     difmap
_refine_ls_shift/su_max     0.000
_refine_ls_shift/su_mean     0.000
_refine_diff_density_max     1.660
_refine_diff_density_min     -2.124
_refine_ls_extinction_method
;
SHELXL97 (Sheldrick, 2008)
;
_refine_ls_extinction_coef     0.00020(3)
_refine_ls_extinction_expression
                                  'Fc^*^=kFc[1+0.001xFc^2^\l^3^/sin(2\q)]^-1/4^'
loop_
    _atom_type_symbol
    _atom_type_description
    _atom_type_scat_dispersion_real
    _atom_type_scat_dispersion_imag
    _atom_type_scat_source
    'C' 'C' 0.0033 0.0016
                         'International Tables Vol C Tables 4.2.6.8 and 6.1.1.4'
    'H' 'H' 0.0000 0.0000
                         'International Tables Vol C Tables 4.2.6.8 and 6.1.1.4'
    'N' 'N' 0.0061 0.0033
                         'International Tables Vol C Tables 4.2.6.8 and 6.1.1.4'
    'O' 'O' 0.0106 0.0060
                         'International Tables Vol C Tables 4.2.6.8 and 6.1.1.4'
    'S' 'S' 0.1246 0.1234
                         'International Tables Vol C Tables 4.2.6.8 and 6.1.1.4'
    'I' 'I' -0.4742 1.8119
                         'International Tables Vol C Tables 4.2.6.8 and 6.1.1.4'
    'Pt' 'Pt' -1.7033 8.3905
                         'International Tables Vol C Tables 4.2.6.8 and 6.1.1.4'
_computing_data_collection
;
MSC/AFC Diffractometer Control Software
(Molecular Structure Corporation, 1988)
;
_computing_cell_refinement
;
MSC/AFC Diffractometer Control Software
(Molecular Structure Corporation, 1988)
;
_computing_data_reduction
;
local program <i>F2-AFC</i> (Matsushita, 1998)
;
_computing_structure_solution
;
SHELXS97 (Sheldrick, 2008)
;
_computing_structure_refinement
;
SHELXL97 (Sheldrick, 2008)
;
_computing_molecular_graphics
;
DIAMOND (Brandenburg, 2006)
;
_computing_publication_material
;
SHELXL97 (Sheldrick, 2008)
;
loop_
    _atom_site_type_symbol
    _atom_site_label
    _atom_site_fract_x
    _atom_site_fract_y
    _atom_site_fract_z
    _atom_site_U_iso_or_equiv
    _atom_site_adp_type
    _atom_site_calc_flag
    _atom_site_refinement_flags
    _atom_site_occupancy
    _atom_site_symmetry_multiplicity
    _atom_site_disorder_assembly
    _atom_site_disorder_group
    Pt Pt 0.2500 0.25626(11) 0.18219(3) 0.02517(11) Uani d S 1 2 . .
    I I1 0.2500 0.2445(9) 0.41018(13) 0.0337(5) Uani d SP 0.50 2 . .
    I I2 0.2500 0.2378(9) 0.45114(13) 0.0344(6) Uani d SP 0.50 2 . .
    N N1 0.2915(2) 0.0656(11) 0.1722(6) 0.036(2) Uani d . 1 1 . .
    H H1A 0.2941 0.0071 0.2394 0.053 Uiso calc R 1 1 . .
    H H1B 0.2862 -0.0217 0.1194 0.053 Uiso calc R 1 1 . .
    N N2 0.2918(3) 0.4454(12) 0.1908(7) 0.043(3) Uani d . 1 1 . .
    H H2A 0.2934 0.5098 0.1253 0.064 Uiso calc R 1 1 . .
    H H2B 0.2878 0.5277 0.2474 0.064 Uiso calc R 1 1 . .
    C C1 0.3255(3) 0.1620(14) 0.1418(8) 0.050(3) Uani d . 1 1 . .
    H H1C 0.3260 0.1911 0.0614 0.075 Uiso calc R 1 1 . .
    H H1D 0.3462 0.0836 0.1598 0.075 Uiso calc R 1 1 . .
    C C2 0.3261(3) 0.3405(14) 0.2118(8) 0.048(3) Uani d . 1 1 . .
    H H2C 0.3283 0.3100 0.2917 0.072 Uiso calc R 1 1 . .
    H H2D 0.3467 0.4173 0.1903 0.072 Uiso calc R 1 1 . .
    O O4 0.2500 0.7653(16) 0.0327(9) 0.073(3) Uani d SD 1 2 . .
    H H4 0.2677(5) 0.718(13) 0.000(7) 0.109 Uiso d D 1 1 . .
    S S1 0.66363(7) 0.3288(3) 0.07740(19) 0.0466(6) Uani d . 1 1 . .
    O O1 0.6733(2) 0.2765(13) -0.0376(5) 0.080(2) Uani d . 1 1 . .
    O O2 0.69019(16) 0.2676(13) 0.1594(4) 0.0525(16) Uani d . 1 1 . .
    O O3 0.65542(19) 0.5260(9) 0.0862(6) 0.068(2) Uani d . 1 1 . .
    C C11 0.6225(3) 0.2054(12) 0.1073(7) 0.053(3) Uani d . 1 1 . .
    H H11A 0.6059 0.2242 0.0448 0.079 Uiso calc R 1 1 . .
    H H11B 0.6277 0.0721 0.1119 0.079 Uiso calc R 1 1 . .
    C C12 0.6044(2) 0.2663(17) 0.2159(7) 0.048(2) Uani d . 1 1 . .
    H H12A 0.6020 0.4020 0.2165 0.072 Uiso calc R 1 1 . .
    H H12B 0.6192 0.2303 0.2801 0.072 Uiso calc R 1 1 . .
    C C13 0.5670(3) 0.1764(14) 0.2275(8) 0.058(3) Uani d . 1 1 . .
    H H13A 0.5534 0.1998 0.1585 0.087 Uiso calc R 1 1 . .
    H H13B 0.5699 0.0416 0.2349 0.087 Uiso calc R 1 1 . .
    C C14 0.5457(2) 0.246(2) 0.3255(7) 0.056(2) Uani d . 1 1 . .
    H H14A 0.5445 0.3824 0.3212 0.084 Uiso calc R 1 1 . .
    H H14B 0.5585 0.2144 0.3947 0.084 Uiso calc R 1 1 . .
    C C15 0.5077(3) 0.1697(15) 0.3330(7) 0.056(3) Uani d . 1 1 . .
    H H15A 0.5091 0.0344 0.3419 0.084 Uiso calc R 1 1 . .
    H H15B 0.4955 0.1945 0.2617 0.084 Uiso calc R 1 1 . .
    C C16 0.4847(2) 0.2488(16) 0.4288(7) 0.058(2) Uani d . 1 1 . .
    H H16A 0.4968 0.2239 0.5002 0.087 Uiso calc R 1 1 . .
    H H16B 0.4832 0.3840 0.4198 0.087 Uiso calc R 1 1 . .
    C C17 0.4468(3) 0.1704(13) 0.4350(9) 0.060(3) Uani d . 1 1 . .
    H H17A 0.4344 0.1988 0.3645 0.090 Uiso calc R 1 1 . .
    H H17B 0.4483 0.0347 0.4414 0.090 Uiso calc R 1 1 . .
    C C18 0.4244(3) 0.244(2) 0.5322(8) 0.078(3) Uani d . 1 1 . .
    H H18A 0.4356 0.2109 0.6028 0.117 Uiso calc R 1 1 . .
    H H18B 0.4006 0.1902 0.5290 0.117 Uiso calc R 1 1 . .
    H H18C 0.4226 0.3784 0.5268 0.117 Uiso calc R 1 1 . .
loop_
    _atom_site_aniso_label
    _atom_site_aniso_U_11
    _atom_site_aniso_U_22
    _atom_site_aniso_U_33
    _atom_site_aniso_U_12
    _atom_site_aniso_U_13
    _atom_site_aniso_U_23
    Pt 0.0375(2) 0.02157(17) 0.01644(15) 0.000 0.000 0.0004(3)
    I1 0.0448(11) 0.0391(9) 0.0173(7) 0.000 0.000 0.002(2)
    I2 0.0552(12) 0.0308(11) 0.0173(8) 0.000 0.000 -0.0001(18)
    N1 0.035(6) 0.036(5) 0.036(5) 0.007(4) 0.012(4) 0.000(3)
    N2 0.068(9) 0.034(5) 0.026(4) -0.020(5) 0.006(4) 0.003(3)
    C1 0.044(7) 0.069(7) 0.037(5) 0.015(5) 0.010(5) 0.002(5)
    C2 0.041(6) 0.055(6) 0.048(5) -0.009(5) -0.005(5) 0.013(5)
    O4 0.100(8) 0.036(5) 0.081(7) 0.000 0.000 -0.023(6)
    S1 0.0548(15) 0.0516(13) 0.0334(11) -0.0170(11) -0.0039(12) 0.0021(10)
    O1 0.099(6) 0.099(6) 0.041(3) -0.040(6) 0.009(4) 0.002(5)
    O2 0.048(3) 0.064(4) 0.045(3) -0.009(5) -0.004(3) 0.008(4)
    O3 0.064(5) 0.048(4) 0.091(5) -0.019(3) -0.016(4) 0.014(4)
    C11 0.058(6) 0.050(6) 0.049(5) -0.017(5) -0.003(5) 0.012(4)
    C12 0.045(5) 0.052(6) 0.048(4) -0.023(6) -0.019(4) 0.003(6)
    C13 0.055(7) 0.062(6) 0.057(6) -0.010(5) 0.007(6) 0.012(5)
    C14 0.056(5) 0.055(5) 0.058(5) -0.022(8) -0.007(5) 0.000(7)
    C15 0.042(6) 0.063(6) 0.064(7) -0.014(5) 0.006(5) 0.017(5)
    C16 0.053(5) 0.056(5) 0.064(5) -0.017(7) -0.005(5) 0.021(9)
    C17 0.045(6) 0.054(5) 0.081(7) -0.008(5) 0.014(7) 0.015(6)
    C18 0.066(7) 0.086(7) 0.083(7) -0.004(10) 0.005(6) -0.009(10)
_geom_special_details
;
All e.s.d.'s (except the e.s.d. in the dihedral angle between two l.s. planes)
are estimated using the full covariance matrix. The cell e.s.d.'s are taken
into account individually in the estimation of e.s.d.'s in distances, angles
and torsion angles; correlations between e.s.d.'s in cell parameters are only
used when they are defined by crystal symmetry. An approximate (isotropic)
treatment of cell e.s.d.'s is used for estimating e.s.d.'s involving l.s.
planes.
;
loop_
    _geom_bond_atom_site_label_1
    _geom_bond_atom_site_label_2
    _geom_bond_site_symmetry_2
    _geom_bond_distance
    _geom_bond_publ_flag
    Pt N1 8_655 2.052(8) ?
    Pt N1 . 2.052(8) y
    Pt N2 8_655 2.052(8) ?
    Pt N2 . 2.052(8) y
    Pt I1 . 2.6888(17) ?
    Pt I2 2_554 2.7239(17) ?
    Pt I2 . 3.1732(16) ?
    Pt I1 7_665 3.2065(17) ?
    N1 C1 . 1.479(11) ?
    N1 H1A . 0.9000 ?
    N1 H1B . 0.9000 ?
    N2 C2 . 1.495(12) ?
    N2 H2A . 0.9000 ?
    N2 H2B . 0.9000 ?
    C1 C2 . 1.515(12) ?
    C1 H1C . 0.9700 ?
    C1 H1D . 0.9700 ?
    C2 H2C . 0.9700 ?
    C2 H2D . 0.9700 ?
    O4 H4 . 0.83(2) ?
    S1 O3 . 1.440(7) ?
    S1 O2 . 1.446(6) ?
    S1 O1 . 1.451(7) ?
    S1 C11 . 1.791(9) ?
    C11 C12 . 1.509(11) ?
    C11 H11A . 0.9700 ?
    C11 H11B . 0.9700 ?
    C12 C13 . 1.531(12) ?
    C12 H12A . 0.9700 ?
    C12 H12B . 0.9700 ?
    C13 C14 . 1.483(12) ?
    C13 H13A . 0.9700 ?
    C13 H13B . 0.9700 ?
    C14 C15 . 1.513(12) ?
    C14 H14A . 0.9700 ?
    C14 H14B . 0.9700 ?
    C15 C16 . 1.522(12) ?
    C15 H15A . 0.9700 ?
    C15 H15B . 0.9700 ?
    C16 C17 . 1.511(12) ?
    C16 H16A . 0.9700 ?
    C16 H16B . 0.9700 ?
    C17 C18 . 1.510(12) ?
    C17 H17A . 0.9700 ?
    C17 H17B . 0.9700 ?
    C18 H18A . 0.9600 ?
    C18 H18B . 0.9600 ?
    C18 H18C . 0.9600 ?
loop_
    _geom_angle_atom_site_label_1
    _geom_angle_atom_site_label_2
    _geom_angle_atom_site_label_3
    _geom_angle_site_symmetry_1
    _geom_angle_site_symmetry_3
    _geom_angle
    _geom_angle_publ_flag
    N1 Pt N1 8_655 . 96.8(5) y
    N1 Pt N2 8_655 8_655 82.7(2) ?
    N1 Pt N2 . 8_655 179.4(4) ?
    N1 Pt N2 8_655 . 179.4(4) y
    N1 Pt N2 . . 82.7(2) y
    N2 Pt N2 8_655 . 97.7(5) y
    N1 Pt I1 8_655 . 92.1(2) ?
    N1 Pt I1 . . 92.1(2) y
    N2 Pt I1 8_655 . 88.3(3) ?
    N2 Pt I1 . . 88.3(3) y
    N1 Pt I2 8_655 2_554 87.3(2) ?
    N1 Pt I2 . 2_554 87.3(2) y
    N2 Pt I2 8_655 2_554 92.2(3) ?
    N2 Pt I2 . 2_554 92.2(3) y
    I1 Pt I2 . 2_554 179.1(3) ?
    N1 Pt I2 8_655 . 91.7(2) ?
    N1 Pt I2 . . 91.7(2) ?
    N2 Pt I2 8_655 . 88.7(2) ?
    N2 Pt I2 . . 88.7(2) ?
    I1 Pt I2 . . 0.6(2) ?
    I2 Pt I2 2_554 . 178.52(4) ?
    N1 Pt I1 8_655 7_665 86.6(2) ?
    N1 Pt I1 . 7_665 86.6(2) ?
    N2 Pt I1 8_655 7_665 92.9(2) ?
    N2 Pt I1 . 7_665 92.9(2) ?
    I1 Pt I1 . 7_665 178.12(4) ?
    I2 Pt I1 2_554 7_665 1.0(2) ?
    I2 Pt I1 . 7_665 177.5(2) ?
    Pt I1 Pt . 2 178.3(3) ?
    Pt I2 Pt 2 . 176.7(2) ?
    C1 N1 Pt . . 110.1(6) ?
    C1 N1 H1A . . 109.6 ?
    Pt N1 H1A . . 109.6 ?
    C1 N1 H1B . . 109.6 ?
    Pt N1 H1B . . 109.6 ?
    H1A N1 H1B . . 108.1 ?
    C2 N2 Pt . . 108.7(6) ?
    C2 N2 H2A . . 109.9 ?
    Pt N2 H2A . . 109.9 ?
    C2 N2 H2B . . 109.9 ?
    Pt N2 H2B . . 109.9 ?
    H2A N2 H2B . . 108.3 ?
    N1 C1 C2 . . 105.7(8) ?
    N1 C1 H1C . . 110.6 ?
    C2 C1 H1C . . 110.6 ?
    N1 C1 H1D . . 110.6 ?
    C2 C1 H1D . . 110.6 ?
    H1C C1 H1D . . 108.7 ?
    N2 C2 C1 . . 108.4(8) ?
    N2 C2 H2C . . 110.0 ?
    C1 C2 H2C . . 110.0 ?
    N2 C2 H2D . . 110.0 ?
    C1 C2 H2D . . 110.0 ?
    H2C C2 H2D . . 108.4 ?
    O3 S1 O2 . . 112.9(5) ?
    O3 S1 O1 . . 111.7(5) ?
    O2 S1 O1 . . 112.3(4) ?
    O3 S1 C11 . . 106.5(5) ?
    O2 S1 C11 . . 107.3(4) ?
    O1 S1 C11 . . 105.5(4) ?
    C12 C11 S1 . . 113.8(6) ?
    C12 C11 H11A . . 108.8 ?
    S1 C11 H11A . . 108.8 ?
    C12 C11 H11B . . 108.8 ?
    S1 C11 H11B . . 108.8 ?
    H11A C11 H11B . . 107.7 ?
    C11 C12 C13 . . 111.0(8) ?
    C11 C12 H12A . . 109.4 ?
    C13 C12 H12A . . 109.4 ?
    C11 C12 H12B . . 109.4 ?
    C13 C12 H12B . . 109.4 ?
    H12A C12 H12B . . 108.0 ?
    C14 C13 C12 . . 114.1(8) ?
    C14 C13 H13A . . 108.7 ?
    C12 C13 H13A . . 108.7 ?
    C14 C13 H13B . . 108.7 ?
    C12 C13 H13B . . 108.7 ?
    H13A C13 H13B . . 107.6 ?
    C13 C14 C15 . . 114.6(9) ?
    C13 C14 H14A . . 108.6 ?
    C15 C14 H14A . . 108.6 ?
    C13 C14 H14B . . 108.6 ?
    C15 C14 H14B . . 108.6 ?
    H14A C14 H14B . . 107.6 ?
    C14 C15 C16 . . 115.5(8) ?
    C14 C15 H15A . . 108.4 ?
    C16 C15 H15A . . 108.4 ?
    C14 C15 H15B . . 108.4 ?
    C16 C15 H15B . . 108.4 ?
    H15A C15 H15B . . 107.5 ?
    C17 C16 C15 . . 114.7(9) ?
    C17 C16 H16A . . 108.6 ?
    C15 C16 H16A . . 108.6 ?
    C17 C16 H16B . . 108.6 ?
    C15 C16 H16B . . 108.6 ?
    H16A C16 H16B . . 107.6 ?
    C18 C17 C16 . . 114.7(9) ?
    C18 C17 H17A . . 108.6 ?
    C16 C17 H17A . . 108.6 ?
    C18 C17 H17B . . 108.6 ?
    C16 C17 H17B . . 108.6 ?
    H17A C17 H17B . . 107.6 ?
    C17 C18 H18A . . 109.5 ?
    C17 C18 H18B . . 109.5 ?
    H18A C18 H18B . . 109.5 ?
    C17 C18 H18C . . 109.5 ?
    H18A C18 H18C . . 109.5 ?
    H18B C18 H18C . . 109.5 ?
loop_
    _geom_hbond_atom_site_label_D
    _geom_hbond_atom_site_label_H
    _geom_hbond_atom_site_label_A
    _geom_hbond_site_symmetry_A
    _geom_hbond_distance_DH
    _geom_hbond_distance_HA
    _geom_hbond_distance_DA
    _geom_hbond_angle_DHA
    _geom_hbond_publ_flag
    N1 H1A O2 6_656 0.90 2.16 2.983(11) 151.6 y
    N1 H1B O4 1_545 0.90 2.27 3.103(11) 154.2 y
    N2 H2A O1 5_665 0.90 2.21 2.975(10) 141.9 y
    N2 H2B O2 6_666 0.90 2.19 2.971(11) 145.1 y
    O4 H4 O1 5_665 0.83(2) 2.23(3) 2.853(8) 132(4) y
    O4 H4 O2 5_665 0.83(2) 2.44(7) 3.175(9) 148(11) y
_iucr_refine_instructions_details
;
TITL PIC8S Pmcn(62)
CELL 0.71069 36.997 7.118 11.788 90.00 90.00 90.00
ZERR 2 0.0030 0.0020 0.0030 0 0 0
LATT 1
SYMM X,0.5-Y,0.5+Z
SYMM 0.5+X,0.5+Y,0.5-Z
SYMM 0.5+X,-Y,-Z
SFAC C H N O S I PT
UNIT 80 208 16 28 8 4 4
EQIV $2 X,0.5-Y,0.5+Z
EQIV $5 0.5-X, 0.5-Y, -0.5+Z
EQIV $6 1-X, Y-0.5, 0.5-Z
EQIV $7 X, Y-1, Z
EQIV $8 1-X, -Y, -Z
EQIV $9 1-X, 1-Y, -Z
EQIV $10 1-X, 0.5+Y, 0.5-Z
EQIV $11 0.5-X, Y, Z
BIND I1 PT_$2
BIND PT I1_$5
DFIX 0.82 0.02 O4 H4
DANG 1.34 0.04 H4 H4_$11
L.S. 18
FMAP 2
BOND $H
RTAB Wat H4 O4 H4_$11
HTAB
HTAB N1 O2_$6
HTAB N1 O4_$7
HTAB N1 O1_$8
HTAB N2 O1_$9
HTAB N2 O4
HTAB N2 O2_$10
HTAB O4 O1_$9
HTAB O4 O2_$9
ACTA
WGHT      0.0247      0.0000
EXTI    0.000195
FVAR       0.14074
PT    7    0.250000    0.256260    0.182188    10.50000    0.03749    0.02157 =
         0.01644    0.00039    0.00000    0.00000
I1    6    0.250000    0.244494    0.410177    10.25000    0.04483    0.03907 =
         0.01728    0.00156    0.00000    0.00000
I2    6    0.250000    0.237787    0.451142    10.25000    0.05518    0.03085 =
         0.01727   -0.00009    0.00000    0.00000
N1    3    0.291463    0.065559    0.172187    11.00000    0.03477    0.03587 =
         0.03624    0.00003    0.01167    0.00677
AFIX  23
H1A   2    0.294081    0.007053    0.239370    11.00000   -1.50000
H1B   2    0.286242   -0.021740    0.119443    11.00000   -1.50000
AFIX   0
N2    3    0.291771    0.445358    0.190786    11.00000    0.06824    0.03368 =
         0.02627    0.00299    0.00560   -0.01975
AFIX  23
H2A   2    0.293355    0.509811    0.125290    11.00000   -1.50000
H2B   2    0.287807    0.527693    0.247377    11.00000   -1.50000
AFIX   0
C1    1    0.325528    0.161969    0.141815    11.00000    0.04407    0.06911 =
         0.03733    0.00160    0.00954    0.01538
AFIX  23
H1C   2    0.326029    0.191111    0.061447    11.00000   -1.50000
H1D   2    0.346195    0.083575    0.159787    11.00000   -1.50000
AFIX   0
C2    1    0.326138    0.340511    0.211768    11.00000    0.04099    0.05517 =
         0.04820    0.01347   -0.00468   -0.00891
AFIX  23
H2C   2    0.328291    0.310030    0.291685    11.00000   -1.50000
H2D   2    0.346689    0.417293    0.190285    11.00000   -1.50000
AFIX   0
O4    4    0.250000    0.765253    0.032682    10.50000    0.10005    0.03647 =
         0.08143   -0.02289    0.00000    0.00000
H4    2    0.267659    0.717910   -0.000406    11.00000   -1.50000
S1    5    0.663632    0.328842    0.077404    11.00000    0.05479    0.05163 =
         0.03342    0.00207   -0.00388   -0.01700
O1    4    0.673309    0.276528   -0.037590    11.00000    0.09942    0.09897 =
         0.04091    0.00219    0.00886   -0.03955
O2    4    0.690187    0.267636    0.159443    11.00000    0.04832    0.06438 =
         0.04483    0.00819   -0.00358   -0.00909
O3    4    0.655420    0.525992    0.086164    11.00000    0.06410    0.04840 =
         0.09065    0.01394   -0.01632   -0.01918
C11   1    0.622524    0.205426    0.107305    11.00000    0.05827    0.05044 =
         0.04887    0.01177   -0.00327   -0.01676
AFIX  23
H11A  2    0.605871    0.224208    0.044769    11.00000   -1.50000
H11B  2    0.627734    0.072086    0.111903    11.00000   -1.50000
AFIX   0
C12   1    0.604361    0.266328    0.215888    11.00000    0.04526    0.05189 =
         0.04761    0.00304   -0.01899   -0.02279
AFIX  23
H12A  2    0.601958    0.402025    0.216468    11.00000   -1.50000
H12B  2    0.619240    0.230322    0.280058    11.00000   -1.50000
AFIX   0
C13   1    0.566962    0.176425    0.227498    11.00000    0.05494    0.06161 =
         0.05655    0.01240    0.00696   -0.01003
AFIX  23
H13A  2    0.553390    0.199825    0.158528    11.00000   -1.50000
H13B  2    0.569880    0.041555    0.234911    11.00000   -1.50000
AFIX   0
C14   1    0.545745    0.246428    0.325504    11.00000    0.05565    0.05479 =
         0.05840    0.00007   -0.00691   -0.02170
AFIX  23
H14A  2    0.544498    0.382357    0.321151    11.00000   -1.50000
H14B  2    0.558503    0.214430    0.394748    11.00000   -1.50000
AFIX   0
C15   1    0.507684    0.169649    0.332970    11.00000    0.04160    0.06349 =
         0.06377    0.01692    0.00578   -0.01422
AFIX  23
H15A  2    0.509065    0.034377    0.341937    11.00000   -1.50000
H15B  2    0.495508    0.194526    0.261659    11.00000   -1.50000
AFIX   0
C16   1    0.484689    0.248760    0.428766    11.00000    0.05302    0.05639 =
         0.06380    0.02067   -0.00541   -0.01676
AFIX  23
H16A  2    0.496789    0.223901    0.500205    11.00000   -1.50000
H16B  2    0.483189    0.384005    0.419838    11.00000   -1.50000
AFIX   0
C17   1    0.446783    0.170358    0.435003    11.00000    0.04501    0.05403 =
         0.08099    0.01492    0.01400   -0.00773
AFIX  23
H17A  2    0.434423    0.198843    0.364501    11.00000   -1.50000
H17B  2    0.448273    0.034719    0.441414    11.00000   -1.50000
AFIX   0
C18   1    0.424351    0.244188    0.532235    11.00000    0.06640    0.08596 =
         0.08254   -0.00895    0.00516   -0.00427
AFIX 137
H18A  2    0.435611    0.210879    0.602797    11.00000   -1.50000
H18B  2    0.400596    0.190197    0.528951    11.00000   -1.50000
H18C  2    0.422581    0.378441    0.526795    11.00000   -1.50000
HKLF 4
REM  PIC8S Pmcn(62)
REM R1 =  0.0435 for   2039 Fo > 4sig(Fo)  and  0.2273 for all   5688 data
REM    174 parameters refined using      2 restraints
END
WGHT      0.0247      0.0000
REM Highest difference peak  1.660,  deepest hole -2.124,  1-sigma level  0.200
Q1    1   0.2500  0.1515  0.1779  10.50000  0.05    1.66
Q2    1   0.2500  0.2527  0.2423  10.50000  0.05    1.36
Q3    1   0.2500  0.3585  0.1789  10.50000  0.05    1.35
Q4    1   0.2188  0.2528  0.4230  11.00000  0.05    1.23
Q5    1   0.2500  0.3770  0.4199  10.50000  0.05    1.07
Q6    1   0.2500  0.1239  0.4203  10.50000  0.05    0.87
Q7    1   0.2500  0.6009 -0.0405  10.50000  0.05    0.82
Q8    1   0.6406  0.4508  0.1740  11.00000  0.05    0.82
Q9    1   0.2500  0.5681  0.2133  10.50000  0.05    0.81
Q10   1   0.4721  0.1809  0.4361  11.00000  0.05    0.81
Q11   1   0.2381  0.7421  0.1360  11.00000  0.05    0.81
Q12   1   0.5288  0.4436  0.4588  11.00000  0.05    0.80
Q13   1   0.2500 -0.0767  0.2151  10.50000  0.05    0.77
Q14   1   0.2500  0.4541  0.1612  10.50000  0.05    0.72
Q15   1   0.5318  0.2459  0.1427  11.00000  0.05    0.71
Q16   1   0.6133  0.3890  0.1325  11.00000  0.05    0.71
Q17   1   0.2500  0.0214  0.4030  10.50000  0.05    0.71
Q18   1   0.3720  0.1656  0.4853  11.00000  0.05    0.70
Q19   1   0.6266  0.2457  0.3993  11.00000  0.05    0.70
Q20   1   0.3734  0.3465  0.4856  11.00000  0.05    0.70
;
