# Supplementary material for: Redetermination of the crystal structure of catena-poly[[[bis­(ethyl­enedi­amine)­platinum(II)]-μ-iodido-[bis­(ethyl­enedi­amine)­platinum(IV)]-μ-iodido] tetra­kis­(octane-1-sulfonate) dihydrate]
Source: Acta Crystallogr E Crystallogr Commun. 2015 Sep 12;71(Pt 10):1155–8. doi: 10.1107/S2056989015016801 (PMC4647367; doi:10.1107/S2056989015016801)
Supplement: Supplementary file 2 [file e-71-01155-Isup2.hkl]

# 
# h,k,l, Fc-squared, Fo-squared, sigma(Fo-squared) and status flag 
# 
data_I
_shelx_title ' PIC8S_2 Pmcn(62)  (x+1/4) after FLS22 SX97 2005-12-27' 
_shelx_refln_list_code          4 
_shelx_F_calc_maximum      745.99 
_exptl_crystal_F_000      1676.00 
_reflns_d_resolution_high  0.6613 
 
loop_ 
 _symmetry_equiv_pos_as_xyz 
 'x, y, z' 
 'x, -y+1/2, z+1/2' 
 'x+1/2, y+1/2, -z+1/2' 
 'x+1/2, -y, -z' 
 '-x, -y, -z' 
 '-x, y-1/2, -z-1/2' 
 '-x-1/2, -y-1/2, z-1/2' 
 '-x-1/2, y, z' 
 
_cell_length_a    36.9970 
_cell_length_b     7.1180 
_cell_length_c    11.7880 
_cell_angle_alpha  90.000 
_cell_angle_beta   90.000 
_cell_angle_gamma  90.000 
 
_shelx_F_squared_multiplier     1.000 
 
loop_ 
 _refln_index_h 
 _refln_index_k 
 _refln_index_l 
 _refln_F_squared_calc 
 _refln_F_squared_meas 
 _refln_F_squared_sigma 
 _refln_observed_status 
   6   0   0    55428.16    57776.11    639.59 o 
   8   0   0    54023.23    58402.22    755.86 o 
  10   0   0   202223.66   211108.58   1506.40 o 
  12   0   0   294707.97   306152.25   1973.61 o 
  14   0   0   162064.34   171048.14   1613.55 o 
  16   0   0   142195.13   152487.25   1626.98 o 
  18   0   0    34437.95    34005.29    921.60 o 
  20   0   0   102758.91   103276.92   1539.69 o 
  22   0   0   130596.02   130098.39   1795.68 o 
  24   0   0   109818.59   114209.64   1793.32 o 
  26   0   0    71930.39    72482.97   1523.48 o 
  28   0   0    39489.29    38491.21   1290.84 o 
  30   0   0    32556.05    33604.82   1236.43 o 
  32   0   0    22874.57    21840.48   1175.42 o 
  34   0   0    30942.69    29877.15   1316.97 o 
  36   0   0    15689.60    16757.47   1151.56 o 
  38   0   0    12541.07    14995.55   1101.82 o 
  40   0   0    10287.59     9464.94    812.74 o 
  42   0   0     7533.99     7684.25    649.99 o 
  44   0   0     5991.58     6148.40    572.67 o 
  46   0   0     6668.10     6968.16    626.72 o 
  48   0   0     4697.54     5019.35    548.90 o 
  50   0   0     3850.38     2984.73    559.98 o 
  52   0   0     2061.97     1962.06    558.43 o 
  54   0   0     2044.23     2585.11    548.83 o 
   1   1   0   109407.95   109890.47    658.14 o 
   3   1   0   271653.28   266290.06   1094.40 o 
   5   1   0   313670.50   308048.16   1324.04 o 
   7   1   0   199563.95   197044.23   1183.11 o 
   9   1   0   156359.39   153952.95   1186.04 o 
  11   1   0   152030.52   152704.50   1310.42 o 
  13   1   0   104881.75   106163.80   1207.80 o 
  15   1   0    64763.22    63417.56   1046.80 o 
  17   1   0   142707.58   142715.19   1608.66 o 
  19   1   0    99057.11    98362.53   1481.79 o 
  21   1   0    67965.01    70237.09   1347.73 o 
  23   1   0    57676.10    58290.67   1339.44 o 
  25   1   0    62289.01    63651.04   1459.14 o 
  27   1   0    63203.81    61712.48   1550.06 o 
  29   1   0    49978.92    52165.41   1461.73 o 
  31   1   0    35156.30    33434.22   1327.59 o 
  33   1   0    10563.25    10684.37    716.84 o 
  35   1   0    13829.90    13698.23   1100.43 o 
  37   1   0    12487.81    13337.10   1141.23 o 
  39   1   0    15674.41    16668.01   1238.39 o 
  41   1   0    14061.00    14195.25   1312.02 o 
  43   1   0     8888.70     9295.84    827.31 o 
  45   1   0     4534.91     4603.77    504.46 o 
  47   1   0     3554.83     3690.11    521.60 o 
  49   1   0     1935.53     1701.02    513.49 o 
  51   1   0     4251.71     4461.75    565.55 o 
  53   1   0     2042.14     1850.48    544.79 o 
  55   1   0     1311.18     2017.54    557.40 o 
   0   2   0   556497.00   542710.13    341.38 o 
   2   2   0   116735.86   117950.93    120.34 o 
   4   2   0   158524.03   162344.48   1173.51 o 
   6   2   0   147901.27   146299.20   1162.40 o 
   8   2   0   123894.84   122029.84   1139.58 o 
  10   2   0   165081.63   159384.64   1369.41 o 
  12   2   0   236838.69   229735.66   1741.38 o 
  14   2   0   233541.11   230103.19   1868.73 o 
  16   2   0   189725.98   195697.63   1838.91 o 
  18   2   0    63901.99    62195.17   1148.52 o 
  20   2   0    55438.34    53318.14   1180.20 o 
  22   2   0    54354.31    52615.38   1221.30 o 
  24   2   0    54477.91    53316.68   1307.65 o 
  26   2   0    48066.97    48408.95   1364.52 o 
  28   2   0    33969.25    32631.11   1291.71 o 
  30   2   0    26848.16    27263.27   1304.66 o 
  32   2   0    19893.51    19962.30   1188.79 o 
  34   2   0    30472.41    28560.57   1387.65 o 
  36   2   0    21541.57    23452.49   1354.05 o 
  38   2   0    16700.21    15289.42   1304.14 o 
  40   2   0    10709.41     9910.02    846.08 o 
  42   2   0     5921.25     5344.44    524.70 o 
  44   2   0     4254.12     4462.83    507.99 o 
  46   2   0     4592.26     2956.56    546.88 o 
  48   2   0     3919.70     3644.71    557.46 o 
  50   2   0     2680.22     2908.33    531.17 o 
  52   2   0     1544.77       -4.54   1244.06 o 
  54   2   0     1461.69     1624.74   1296.06 o 
   1   3   0    43668.31    42962.59    777.94 o 
   3   3   0   107615.03   108645.31   1160.29 o 
   5   3   0   163522.84   162339.31   1442.03 o 
   7   3   0   161591.45   162607.11   1476.64 o 
   9   3   0   146062.88   146459.86   1444.95 o 
  11   3   0   132930.69   134239.52   1448.14 o 
  13   3   0   107158.42   105109.16   1361.66 o 
  15   3   0    55229.70    52275.79   1034.81 o 
  17   3   0    98635.93    98684.12   1456.43 o 
  19   3   0    52907.66    50658.01   1178.03 o 
  21   3   0    49181.90    46169.45   1195.19 o 
  23   3   0    42625.57    39869.23   1192.40 o 
  25   3   0    36195.37    35286.80   1220.57 o 
  27   3   0    29838.90    29431.21   1198.71 o 
  29   3   0    26026.76    24954.88   1228.68 o 
  31   3   0    23807.84    23400.63   1270.41 o 
  33   3   0    20461.95    20633.04   1303.46 o 
  35   3   0    17240.61    19304.32   1282.47 o 
  37   3   0    13542.89    14457.31   1272.09 o 
  39   3   0     9869.43    10075.23    869.78 o 
  41   3   0     7501.64     6546.29    628.77 o 
  43   3   0     6253.93     5351.02    554.49 o 
  45   3   0     4347.15     4521.39    537.28 o 
  47   3   0     3158.71     3156.82    557.95 o 
  49   3   0     1444.35     1948.89    534.18 o 
  51   3   0     2040.58     1710.62    567.51 o 
  53   3   0     1198.22     1567.67   1266.26 o 
   0   4   0   166826.20   170036.00   1687.68 o 
   2   4   0   105958.48   103372.36   1335.18 o 
   4   4   0   107323.30   109135.34   1383.08 o 
   6   4   0   108292.94   108262.78   1398.72 o 
   8   4   0    92693.72    90412.73   1327.89 o 
  10   4   0    70797.34    71896.36   1224.19 o 
  12   4   0    67918.95    67944.12   1245.49 o 
  14   4   0    77465.94    75895.45   1363.92 o 
  16   4   0    69876.98    67885.48   1356.26 o 
  18   4   0    62889.75    63396.54   1350.76 o 
  20   4   0    53495.09    52002.82   1324.35 o 
  22   4   0    42612.33    42253.91   1276.68 o 
  24   4   0    30849.67    29268.25   1182.57 o 
  26   4   0    26145.11    26059.98   1168.00 o 
  28   4   0    27216.69    29350.06   1264.57 o 
  30   4   0    25370.83    23983.13   1295.21 o 
  32   4   0    16086.85    15671.78   1186.40 o 
  34   4   0    16760.95    14878.05   1260.68 o 
  36   4   0    10200.56    10261.82    842.02 o 
  38   4   0     8489.34     9211.83    876.28 o 
  40   4   0     6874.87     6880.89    622.18 o 
  42   4   0     4771.71     5088.06    554.46 o 
  44   4   0     3469.46     2260.10    560.99 o 
  46   4   0     2734.17     2870.98    568.54 o 
  48   4   0     3138.24     2582.70    594.80 o 
  50   4   0     2006.41     1422.31   1399.59 o 
   1   5   0    77310.58    77901.39   1365.16 o 
   3   5   0    70226.90    71604.87   1309.63 o 
   5   5   0    55847.99    58205.79   1245.88 o 
   7   5   0    55806.54    54312.59   1225.02 o 
   9   5   0    64730.80    61892.28   1333.69 o 
  11   5   0    61416.26    62788.75   1338.33 o 
  13   5   0    42319.04    42712.50   1197.30 o 
  15   5   0    14125.26    15228.71    855.50 o 
  17   5   0    37454.58    36693.46   1161.33 o 
  19   5   0    30568.22    32027.65   1144.08 o 
  21   5   0    48205.17    49489.38   1414.50 o 
  23   5   0    42953.27    42837.91   1436.23 o 
  25   5   0    26170.10    27061.43   1240.68 o 
  27   5   0    15418.23    17673.82   1095.93 o 
  29   5   0    13040.63    14983.61   1094.25 o 
  31   5   0    12817.91    12672.44   1131.60 o 
  33   5   0    15324.16    16692.31   1286.82 o 
  35   5   0     7891.74     7134.30    696.46 o 
  37   5   0     5972.88     6041.30    576.71 o 
  39   5   0     3585.00     3561.86    516.05 o 
  41   5   0     3197.46     3393.14    542.80 o 
  43   5   0     4140.34     3639.18    586.25 o 
  45   5   0     4075.82     3930.00    632.19 o 
  47   5   0     3107.96     3995.48    599.35 o 
  49   5   0     1631.37      801.27   1369.78 o 
   0   6   0    39443.86    39512.93   1239.90 o 
   2   6   0    44512.41    43167.83   1269.64 o 
   4   6   0    57963.92    57249.96   1390.22 o 
   6   6   0    63199.59    65773.51   1483.86 o 
   8   6   0    46796.18    46001.64   1353.76 o 
  10   6   0    23172.75    24603.07   1036.88 o 
  12   6   0    19453.04    20434.51    965.88 o 
  14   6   0    32862.74    33297.32   1271.58 o 
  16   6   0    34851.89    36290.13   1291.40 o 
  18   6   0    42536.21    40369.90   1455.82 o 
  20   6   0    28813.80    28706.09   1299.47 o 
  22   6   0    18655.53    18763.54   1193.63 o 
  24   6   0    13353.71    12360.25   1125.08 o 
  26   6   0    13904.23    15371.40   1165.00 o 
  28   6   0    16760.44    14420.28   1250.53 o 
  30   6   0    14449.97    16545.86   1290.28 o 
  32   6   0     6755.46     6152.63    592.39 o 
  34   6   0     6649.08     6669.18    593.39 o 
  36   6   0     4272.69     3963.91    539.80 o 
  38   6   0     4483.15     5358.62    534.25 o 
  40   6   0     4141.60     3341.25    584.23 o 
  42   6   0     3374.15     3117.96    611.47 o 
  44   6   0     2438.04     2122.15    592.77 o 
  46   6   0     1594.07      846.71   1412.70 o 
   1   7   0    25440.98    25346.77   1233.04 o 
   3   7   0    25091.23    23498.97   1159.20 o 
   5   7   0    23365.16    25058.12   1152.01 o 
   7   7   0    24645.75    24456.49   1182.41 o 
   9   7   0    26676.93    24312.65   1238.64 o 
  11   7   0    28006.85    26562.79   1315.55 o 
  13   7   0    26524.48    27739.71   1312.39 o 
  15   7   0    15160.52    16009.24   1108.01 o 
  17   7   0    20287.34    19556.71   1217.94 o 
  19   7   0    10916.71    10252.62    761.74 o 
  21   7   0    14186.24    13030.21   1221.58 o 
  23   7   0    14870.92    13310.84   1278.19 o 
  25   7   0    11620.85    12087.28    851.65 o 
  27   7   0     7463.66     7147.21    682.80 o 
  29   7   0     5148.24     5565.86    496.39 o 
  31   7   0     5055.21     5272.93    528.71 o 
  33   7   0     7127.16     6423.29    581.27 o 
  35   7   0     4865.20     5178.42    574.15 o 
  37   7   0     4527.51     4166.90    587.77 o 
  39   7   0     2741.28     3504.64    593.28 o 
  41   7   0     1740.31     1707.06   1379.89 o 
   0   8   0    13800.86    14228.37   1107.39 o 
   2   8   0    14227.22    13579.96   1153.89 o 
   4   8   0    18153.83    16881.07   1257.19 o 
   6   8   0    19241.73    21044.74   1283.02 o 
   8   8   0    18707.76    19192.64   1247.10 o 
  10   8   0    15307.23    15008.21   1185.76 o 
  12   8   0    14331.00    14826.57   1203.89 o 
  14   8   0    15884.47    18192.36   1265.60 o 
  16   8   0    12843.62    13005.27   1222.99 o 
  18   8   0    13315.15    13551.03   1297.26 o 
  20   8   0    10108.46    10747.78    881.38 o 
  22   8   0     6883.33     7145.96    681.77 o 
  24   8   0     4753.18     4346.25    513.55 o 
  26   8   0     4550.81     3647.33    533.74 o 
  28   8   0     5652.20     6154.72    564.57 o 
  30   8   0     6245.23     6460.87    601.45 o 
  32   8   0     3849.43     3703.75    589.27 o 
  34   8   0     4260.72     4134.52    596.85 o 
  36   8   0     2503.00     2806.81    595.29 o 
   1   9   0    10643.42    12888.59   1230.92 o 
   3   9   0     9469.15    10234.27    854.08 o 
   5   9   0     8446.02     8133.31    696.46 o 
   7   9   0     8880.15     9708.22    836.88 o 
   9   9   0     9631.46    10126.71    854.58 o 
  11   9   0     9736.87    10333.31    907.62 o 
  13   9   0     8942.99     9391.00    741.93 o 
  15   9   0     6581.81     7309.93    696.90 o 
  17   9   0     6747.16     6413.07    553.99 o 
  19   9   0     4490.60     5370.73    539.80 o 
  21   9   0     4685.86     5121.81    540.81 o 
  23   9   0     4807.05     5626.28    579.70 o 
  25   9   0     4566.07     4441.09    602.41 o 
  27   9   0     3719.44     3188.18    585.73 o 
  29   9   0     2877.10     3838.40    580.15 o 
   0  10   0     7900.19     7116.81    666.63 o 
   2  10   0     6437.01     6009.95    588.32 o 
   4  10   0     6439.76     5746.34    599.93 o 
   6  10   0     5281.88     5144.14    574.15 o 
   8  10   0     4973.31     4990.06    572.63 o 
  10  10   0     4917.56     5893.42    561.01 o 
  12  10   0     4520.33     4133.56    574.13 o 
  14  10   0     4125.50     4379.90    600.89 o 
  16  10   0     3546.40     3187.65    571.08 o 
  18  10   0     3634.28     4923.12    579.67 o 
  20  10   0     3934.40     4446.51    608.96 o 
   0   1   1    15514.59    16288.20    312.44 o 
   1   1   1      526.80      563.52     86.35 o 
   2   1   1      487.46      679.64     88.36 o 
   3   1   1        8.55     -119.65    209.52 o 
   4   1   1      617.34      679.65    107.05 o 
   5   1   1     3367.52     3716.18    277.89 o 
   6   1   1     5654.13     5783.65    342.71 o 
   7   1   1      909.96      646.85    142.40 o 
   8   1   1      234.93     -252.95    350.39 o 
   9   1   1       52.15      115.61    358.46 o 
  10   1   1     6702.65     7208.44    446.77 o 
  11   1   1      619.67      597.81    183.79 o 
  12   1   1     5719.00     5723.06    487.57 o 
  13   1   1       94.70      567.98    406.93 o 
  14   1   1        5.26       69.17    417.52 o 
  15   1   1      161.34      248.90    428.64 o 
  16   1   1     1081.88     1269.38    207.02 o 
  17   1   1     2756.88     3381.02    300.48 o 
  18   1   1     1306.64     1346.14    229.74 o 
  19   1   1      400.40       67.65    514.48 o 
  20   1   1     1624.02     1929.36    249.44 o 
  21   1   1       88.80      509.41    393.80 o 
  22   1   1     1051.54     1507.65    263.06 o 
  23   1   1       47.82     -506.88    591.20 o 
  24   1   1      249.00     -659.87    659.87 o 
  25   1   1       44.72     -219.11    642.19 o 
  26   1   1       62.42     -261.52    677.53 o 
  27   1   1      137.77      406.42    654.81 o 
  28   1   1      429.33      310.50    702.29 o 
  29   1   1      132.14     -412.98    714.39 o 
  30   1   1        0.15      770.93    686.11 o 
  31   1   1       28.07      766.89    727.51 o 
  32   1   1      140.35      194.88    724.49 o 
  33   1   1        3.23      666.42    758.31 o 
  34   1   1      326.05     1503.01    335.74 o 
  35   1   1       21.42     -823.43    823.43 o 
  36   1   1      130.01     -245.37    801.73 o 
  37   1   1      108.77      -27.26    807.79 o 
  38   1   1       13.81     -879.47    879.47 o 
  39   1   1       81.73      -54.53    864.83 o 
  40   1   1        7.61     -905.73    905.73 o 
  41   1   1       17.40     -954.19    954.19 o 
  42   1   1        2.83     -140.86    961.77 o 
  43   1   1        0.32      512.94    940.56 o 
  44   1   1       12.84     -408.94   1005.18 o 
  45   1   1        2.26      398.34    973.88 o 
  46   1   1       42.32     -565.95   1034.47 o 
  47   1   1       17.07      342.80    998.12 o 
  48   1   1        1.85      228.20    998.12 o 
  49   1   1        2.96    -1020.83   1123.32 o 
  50   1   1        0.06     1287.40   1062.74 o 
  51   1   1        0.10      190.33   1097.07 o 
  52   1   1        2.78    -1181.38   1181.38 o 
  53   1   1        0.78     -317.05   1104.64 o 
  54   1   1        0.17      874.93    797.68 o 
  55   1   1        1.13    -1129.88   1232.88 o 
   0   2   1      356.21      292.84    221.65 o 
   1   2   1     1068.62      938.71    141.89 o 
   2   2   1     6759.24     6597.89    385.14 o 
   3   2   1      206.77      458.94    140.36 o 
   4   2   1      600.24      612.46    145.92 o 
   5   2   1    12693.66    12543.99    452.23 o 
   6   2   1      546.56      795.22    150.46 o 
   7   2   1     9736.11     9646.64    445.40 o 
   8   2   1       52.80     -100.97    333.72 o 
   9   2   1     1442.65     1508.82    168.15 o 
  10   2   1      222.59     -366.04    366.04 o 
  11   2   1      250.98      186.81    364.02 o 
  12   2   1     1107.93     1222.93    173.70 o 
  13   2   1     3776.70     4059.26    318.70 o 
  14   2   1     4406.97     4148.86    340.94 o 
  15   2   1     2727.73     2641.16    238.87 o 
  16   2   1     1422.46     1561.76    208.54 o 
  17   2   1     2868.10     2334.10    226.74 o 
  18   2   1      129.71     -473.06    473.06 o 
  19   2   1     2808.52     2788.52    270.17 o 
  20   2   1       23.74      580.59    479.62 o 
  21   2   1      117.28      762.86    524.56 o 
  22   2   1      116.99     -275.66    562.93 o 
  23   2   1      312.38       83.81    609.89 o 
  24   2   1      200.89      387.24    304.94 o 
  25   2   1       35.95      450.34    356.43 o 
  26   2   1       35.47     -685.10    685.10 o 
  27   2   1      258.33     -530.62    701.77 o 
  28   2   1       19.08      349.87    347.85 o 
  29   2   1      732.28      481.66    728.55 o 
  30   2   1       21.18     -161.56    728.01 o 
  31   2   1      851.79     -641.71    794.69 o 
  32   2   1       19.37     -434.69    791.12 o 
  33   2   1       11.75     -238.80    748.71 o 
  34   2   1      310.70      924.42    351.90 o 
  35   2   1       17.10     -863.32    863.32 o 
  36   2   1      240.16      701.26    829.50 o 
  37   2   1        0.47      374.61    828.48 o 
  38   2   1        4.35     -355.42    919.36 o 
  39   2   1      256.79      900.69    863.33 o 
  40   2   1        0.70      168.12    854.23 o 
  41   2   1      265.71     -160.04    919.87 o 
  42   2   1        0.94        9.59    975.90 o 
  43   2   1       14.41     -636.13    953.18 o 
  44   2   1       12.02    -1053.65   1053.65 o 
  45   2   1        4.57     -256.47   1061.73 o 
  46   2   1       10.32     -106.53   1067.28 o 
  47   2   1        3.75      -12.12    999.63 o 
  48   2   1       26.73    -1099.59   1099.59 o 
  49   2   1        0.63     -378.65   1113.73 o 
  50   2   1       15.05     1075.36   1022.35 o 
  51   2   1       43.80      940.06    748.21 o 
  52   2   1        6.26      790.62   1134.43 o 
  53   2   1        4.86    -1232.37   1232.37 o 
  54   2   1        0.19     1553.97   1098.58 o 
   0   3   1     8412.11     7372.14    473.52 o 
   1   3   1       33.75      391.27    336.24 o 
   2   3   1      806.45      932.06    161.07 o 
   3   3   1      113.98       60.58    339.78 o 
   4   3   1     1082.59     1110.84    167.13 o 
   5   3   1      938.96      800.80    167.13 o 
   6   3   1      197.08     -167.62    368.56 o 
   7   3   1      851.95      339.30    392.82 o 
   8   3   1      198.72      317.57    360.48 o 
   9   3   1      845.09      638.71    179.75 o 
  10   3   1     2347.74     2160.31    190.38 o 
  11   3   1      261.86      155.50    282.23 o 
  12   3   1     5379.92     5346.16    481.38 o 
  13   3   1       31.28      329.68    413.99 o 
  14   3   1     1282.50      922.99    208.53 o 
  15   3   1       52.22      225.17    446.30 o 
  16   3   1      110.46      198.41    461.45 o 
  17   3   1     2024.38     2126.83    232.28 o 
  18   3   1      864.19      300.41    529.64 o 
  19   3   1       33.60      398.84    376.63 o 
  20   3   1      704.81     -530.13    566.99 o 
  21   3   1      224.17     -467.01    555.36 o 
  22   3   1      744.18      538.72    275.67 o 
  23   3   1       29.67       65.13    616.94 o 
  24   3   1     1657.83     1261.29    293.36 o 
  25   3   1       24.21     -151.46    449.83 o 
  26   3   1      717.74     1035.52    288.29 o 
  27   3   1       98.77      517.49    659.36 o 
  28   3   1       56.87       62.60    713.88 o 
  29   3   1      490.49      777.51    719.45 o 
  30   3   1       39.03      262.53    709.84 o 
  31   3   1       46.09      673.99    744.68 o 
  32   3   1       20.70      814.35    343.81 o 
  33   3   1       49.06     -780.02    780.02 o 
  34   3   1      742.69     -356.45    921.41 o 
  35   3   1      171.41      284.75    937.54 o 
  36   3   1      890.49     1139.53    894.15 o 
  37   3   1       65.51     -571.51    951.67 o 
  38   3   1        8.04      918.35    902.70 o 
  39   3   1      141.11     -999.64    999.64 o 
  40   3   1       30.77     -515.47   1000.64 o 
  41   3   1      126.63      554.85    943.60 o 
  42   3   1       11.23    -1029.42   1029.42 o 
  43   3   1       37.61    -1090.00   1090.00 o 
  44   3   1       17.15     -336.74   1055.17 o 
  45   3   1        7.21    -1145.54   1145.54 o 
  46   3   1      282.79     1479.77   1111.72 o 
  47   3   1       28.43     -556.36   1045.07 o 
  48   3   1       33.80      638.15    747.70 o 
  49   3   1       40.53      812.33    580.09 o 
  50   3   1       28.13      655.31   1150.59 o 
  51   3   1       14.41       62.10   1168.76 o 
  52   3   1        5.37      470.03   1147.05 o 
  53   3   1       25.42      -98.45   1122.31 o 
   0   4   1      604.64       -4.04    419.06 o 
   1   4   1      155.61      -99.96    415.51 o 
   2   4   1     4286.18     4038.92    342.43 o 
   3   4   1      555.63      323.13    248.40 o 
   4   4   1       57.41     -228.20    453.87 o 
   5   4   1    12720.59    13112.55    631.27 o 
   6   4   1      214.88     -412.99    454.89 o 
   7   4   1     9626.50     8701.30    586.12 o 
   8   4   1       29.26      123.19    430.14 o 
   9   4   1     1049.61      440.78    488.75 o 
  10   4   1      660.50      628.08    212.05 o 
  11   4   1      224.03      195.39    471.55 o 
  12   4   1     1520.67     1416.31    223.68 o 
  13   4   1      571.56      651.81    500.85 o 
  14   4   1     1698.26     1955.08    242.37 o 
  15   4   1     2925.04     2947.52    274.20 o 
  16   4   1      615.70      564.97    571.03 o 
  17   4   1     4441.96     4162.38    365.13 o 
  18   4   1      317.35      161.56    568.99 o 
  19   4   1     2200.67     2305.04    278.22 o 
  20   4   1      283.66      451.36    336.75 o 
  21   4   1      305.11      459.43    617.97 o 
  22   4   1      453.66      905.25    629.08 o 
  23   4   1        4.80     -143.38    636.13 o 
  24   4   1      315.72      571.52    459.43 o 
  25   4   1      159.32      223.15    672.99 o 
  26   4   1      149.07      -76.74    660.37 o 
  27   4   1      687.43      743.69    510.94 o 
  28   4   1       51.83     -693.18    754.27 o 
  29   4   1     1015.69     1005.74    747.24 o 
  30   4   1       23.92      397.33    759.32 o 
  31   4   1      902.11      708.36    832.05 o 
  32   4   1       64.46      -41.40    788.60 o 
  33   4   1       16.65     -908.25    908.25 o 
  34   4   1      326.34      135.81    852.73 o 
  35   4   1        2.62     -402.38    904.72 o 
  36   4   1      105.56     -914.31    914.31 o 
  37   4   1        8.15     -336.24    953.69 o 
  38   4   1        3.96     1014.78    831.01 o 
  39   4   1      184.24      443.78    958.24 o 
  40   4   1        4.38      429.64    727.51 o 
  41   4   1      246.40     1029.43   1068.81 o 
  42   4   1        7.64     1503.99   1096.06 o 
  43   4   1       72.95      531.12   1102.12 o 
  44   4   1       27.05      641.68   1081.42 o 
  45   4   1       19.72      -68.66   1136.45 o 
  46   4   1       61.65     1642.33   1170.28 o 
  47   4   1       15.79      126.72   1154.62 o 
  48   4   1      102.70      768.91   1128.37 o 
  49   4   1        4.98     -257.48   1240.45 o 
  50   4   1        6.13      543.23   1277.81 o 
  51   4   1       51.93     1313.15   1200.06 o 
   0   5   1     7298.56     8784.70    628.38 o 
   1   5   1      138.54     -447.31    508.91 o 
   2   5   1     2119.18     1851.62    244.39 o 
   3   5   1      183.26      349.88    496.29 o 
   4   5   1      718.33      907.29    233.76 o 
   5   5   1     1626.02     1872.25    245.39 o 
   6   5   1       33.60      241.83    538.19 o 
   7   5   1     1224.13     1414.24    243.87 o 
   8   5   1       25.13     -181.75    542.73 o 
   9   5   1      520.51      480.14    545.78 o 
  10   5   1     2432.47     2526.25    264.09 o 
  11   5   1       93.79      392.28    552.83 o 
  12   5   1     4441.41     4352.19    375.22 o 
  13   5   1       49.35      366.53    533.14 o 
  14   5   1     1010.77     1262.24    267.60 o 
  15   5   1      327.83     -571.52    571.52 o 
  16   5   1      157.67      -12.62    579.08 o 
  17   5   1      937.38      228.21    667.97 o 
  18   5   1       16.91       65.13    623.51 o 
  19   5   1       53.78      402.38    646.23 o 
  20   5   1      922.19     -239.82    705.84 o 
  21   5   1      187.40      216.59    649.77 o 
  22   5   1      953.49      982.01    685.14 o 
  23   5   1      263.84      546.78    705.30 o 
  24   5   1     1126.15     1511.65    321.62 o 
  25   5   1      267.24      380.67    716.92 o 
  26   5   1      626.84      885.06    336.76 o 
  27   5   1      244.23      277.68    743.67 o 
  28   5   1       91.38       26.25    770.43 o 
  29   5   1      376.86     1127.38    771.45 o 
  30   5   1       33.29      765.37    812.83 o 
  31   5   1      201.93     -643.71    815.36 o 
  32   5   1      111.36     -182.26    859.79 o 
  33   5   1       32.47     -909.77    909.77 o 
  34   5   1      418.74      152.98    537.19 o 
  35   5   1        7.74      -58.06    913.80 o 
  36   5   1      446.81      591.21    953.20 o 
  37   5   1       69.20      765.88    553.84 o 
  38   5   1       40.74     1110.20    974.39 o 
  39   5   1       88.82     -202.96    733.57 o 
  40   5   1       12.27    -1070.31   1075.86 o 
  41   5   1       70.43    -1222.78   1222.78 o 
  42   5   1       19.03      400.86   1129.38 o 
  43   5   1       54.36     1644.34   1097.58 o 
  44   5   1       32.83     -463.47   1210.16 o 
  45   5   1       54.44     -494.26   1194.00 o 
  46   5   1      124.97      869.38   1198.55 o 
  47   5   1        2.07     1273.77   1249.03 o 
  48   5   1       38.70    -1339.41   1339.41 o 
  49   5   1       44.21      290.30   1198.04 o 
   0   6   1      322.91      529.11    267.08 o 
   1   6   1     1698.89     1892.42    278.21 o 
   2   6   1      924.90      577.09    600.82 o 
   3   6   1      911.68     1131.97    274.16 o 
   4   6   1      758.10      344.33    621.01 o 
   5   6   1     1426.80     1901.98    276.18 o 
   6   6   1      571.67      483.17    615.95 o 
   7   6   1     2501.38     3119.01    290.84 o 
   8   6   1      179.78      615.44    433.18 o 
   9   6   1     2427.69     2740.29    295.89 o 
  10   6   1       52.37      461.45    617.95 o 
  11   6   1     1198.79     1654.05    283.25 o 
  12   6   1      409.03     -290.81    667.95 o 
  13   6   1      383.10      770.94    644.22 o 
  14   6   1      875.13      862.85    685.13 o 
  15   6   1      558.01       90.88    698.25 o 
  16   6   1      181.51        5.05    695.71 o 
  17   6   1     1106.54     1450.06    314.04 o 
  18   6   1      576.46      -39.89    727.03 o 
  19   6   1     1137.14       77.75    745.22 o 
  20   6   1      276.00     -783.05    783.05 o 
  21   6   1     1226.54     1073.41    345.35 o 
  22   6   1      131.75      302.42    551.31 o 
  23   6   1      662.58      548.81    557.39 o 
  24   6   1      140.54      -12.12    758.82 o 
  25   6   1      166.68      774.47    771.94 o 
  26   6   1      356.77     -428.13    833.54 o 
  27   6   1      102.72      811.82    793.65 o 
  28   6   1      297.02      315.04    822.43 o 
  29   6   1      476.91      260.52    877.98 o 
  30   6   1       53.07      -31.81    877.96 o 
  31   6   1      730.43     1229.38    973.91 o 
  32   6   1       54.64      762.35    880.99 o 
  33   6   1      398.97      390.77   1002.17 o 
  34   6   1      285.20      164.59    945.62 o 
  35   6   1       29.60      462.96    996.10 o 
  36   6   1      124.05     -117.13   1008.72 o 
  37   6   1       39.09     -501.33   1040.02 o 
  38   6   1       79.66      939.05   1006.70 o 
  39   6   1       79.46     -320.59   1154.63 o 
  40   6   1       41.94     -228.20   1052.14 o 
  41   6   1      175.32       -8.58   1117.27 o 
  42   6   1       28.19     1639.29   1192.49 o 
  43   6   1      154.58      115.11    824.45 o 
  44   6   1       14.29    -1315.17   1315.17 o 
  45   6   1       57.82    -1385.35   1385.35 o 
  46   6   1       52.65    -1166.74   1303.56 o 
   0   7   1      512.11      467.01    692.69 o 
   1   7   1      456.91      326.15    690.17 o 
   2   7   1      896.31     1195.57    315.55 o 
   3   7   1      318.81      675.52    669.46 o 
   4   7   1     1373.75     1787.85    312.03 o 
   5   7   1      283.88      274.15    675.01 o 
   6   7   1     1199.02      948.70    730.08 o 
   7   7   1      408.73      122.68    715.41 o 
   8   7   1      519.57     1155.66    316.05 o 
   9   7   1      815.16      270.62    756.82 o 
  10   7   1      392.12      273.14    779.02 o 
  11   7   1      777.49       81.79    729.56 o 
  12   7   1      884.56      882.04    334.23 o 
  13   7   1      165.39     -323.62    757.81 o 
  14   7   1      926.62      693.21    727.54 o 
  15   7   1      404.22      320.09    746.71 o 
  16   7   1     1210.76     1816.10    344.84 o 
  17   7   1      193.49     -863.83    863.83 o 
  18   7   1      822.03      543.25    815.39 o 
  19   7   1      224.38     1027.41    731.05 o 
  20   7   1      357.00      366.54    773.97 o 
  21   7   1      350.42       -3.53    874.94 o 
  22   7   1       93.27     1129.89    822.43 o 
  23   7   1      535.69       68.66    874.45 o 
  24   7   1      180.63      667.94    502.85 o 
  25   7   1      211.07      648.76    921.38 o 
  26   7   1      543.80     -490.23    967.34 o 
  27   7   1       29.88     -963.28    963.28 o 
  28   7   1      682.67      857.79    954.73 o 
  29   7   1       54.35     -527.58    965.30 o 
  30   7   1      161.64     1061.23   1036.49 o 
  31   7   1      322.74     -191.85    727.52 o 
  32   7   1       58.29      441.76    592.21 o 
  33   7   1       77.43     1490.87   1043.05 o 
  34   7   1       80.80     -655.82   1081.42 o 
  35   7   1      151.53    -1059.21   1059.21 o 
  36   7   1      181.26      841.61   1086.98 o 
  37   7   1       89.39     -382.69   1086.47 o 
  38   7   1      210.56     -136.82   1146.05 o 
  39   7   1       65.72      423.08   1218.74 o 
  40   7   1      152.83     -709.34   1298.52 o 
  41   7   1       54.73     -647.24   1308.10 o 
  42   7   1       58.00     1713.51   1210.67 o 
   0   8   1      422.88     -395.82    835.57 o 
   1   8   1     1157.63     1354.62    368.57 o 
   2   8   1      210.13     1069.31    763.36 o 
   3   8   1      956.10      -57.56    817.92 o 
   4   8   1      509.03      500.84    470.04 o 
   5   8   1      551.23     -224.67    804.27 o 
   6   8   1      604.91     1381.35    350.89 o 
   7   8   1      958.20      189.33    827.00 o 
   8   8   1      412.27     -874.44    874.44 o 
   9   8   1     1105.06     1177.91    379.68 o 
  10   8   1      265.43     -562.93    902.20 o 
  11   8   1     1017.78     1066.32    377.15 o 
  12   8   1      437.70      766.90    811.33 o 
  13   8   1     1138.79      257.49    902.74 o 
  14   8   1      392.25      340.79    840.61 o 
  15   8   1      547.68      386.74    872.43 o 
  16   8   1      453.64      223.66    853.24 o 
  17   8   1      507.79      877.47    912.31 o 
  18   8   1      540.40     -263.04    985.01 o 
  19   8   1      287.53     -967.84    967.84 o 
  20   8   1      438.96      299.39    951.18 o 
  21   8   1      526.52      498.31    947.65 o 
  22   8   1      127.01      396.32    461.45 o 
  23   8   1      788.99     1178.90    980.48 o 
  24   8   1       33.36    -1002.16   1002.16 o 
  25   8   1      412.29     -645.73   1073.86 o 
  26   8   1      125.14     -528.09   1066.28 o 
  27   8   1      129.98    -1112.22   1112.22 o 
  28   8   1      257.08     -118.64   1042.55 o 
  29   8   1      146.28      457.91   1066.78 o 
  30   8   1      115.76     1024.88   1047.09 o 
  31   8   1      128.55     1253.08   1053.15 o 
  32   8   1      144.03      464.48    655.82 o 
  33   8   1      324.61      584.13   1168.77 o 
  34   8   1      168.43      770.93    850.20 o 
  35   8   1      140.17      235.27   1219.25 o 
  36   8   1       56.15      -76.74   1220.26 o 
  37   8   1      167.69     1057.70    835.55 o 
   0   9   1      232.15      940.57    850.20 o 
   1   9   1      375.69      736.61    900.19 o 
   2   9   1      536.56      619.48    965.32 o 
   3   9   1      351.75     1237.94    945.12 o 
   4   9   1      745.55      263.55    925.95 o 
   5   9   1      234.45      293.83    993.08 o 
   6   9   1      864.24      221.64   1024.41 o 
   7   9   1      294.65      173.68    934.01 o 
   8   9   1      519.91      425.10    653.31 o 
   9   9   1      541.42     -762.36   1011.77 o 
  10   9   1      236.56      843.64    914.32 o 
  11   9   1      553.30     -625.54    997.63 o 
  12   9   1      313.98      -78.25    987.02 o 
  13   9   1      255.52      257.48    994.59 o 
  14   9   1      395.74      256.98    988.54 o 
  15   9   1      300.63      691.67    988.03 o 
  16   9   1      578.93      612.41    973.91 o 
  17   9   1      129.58    -1091.02   1091.02 o 
  18   9   1      600.23     1049.13    470.04 o 
  19   9   1      187.06      199.42    986.51 o 
  20   9   1      269.30      662.89    523.55 o 
  21   9   1      209.29     -418.54   1104.15 o 
  22   9   1      127.31      211.03   1059.21 o 
  23   9   1      325.07      211.54   1050.63 o 
  24   9   1      123.90      934.51   1124.84 o 
  25   9   1      225.90     1193.51    486.69 o 
  26   9   1      237.03      105.01   1143.53 o 
  27   9   1       83.99      370.57   1165.73 o 
  28   9   1      356.97      496.79   1211.69 o 
  29   9   1       88.70    -1314.16   1341.43 o 
  30   9   1      171.90      -24.74   1265.20 o 
   0  10   1      345.74      132.28   1128.39 o 
   1  10   1      787.07      372.10   1043.59 o 
   2  10   1      255.37    -1121.31   1121.31 o 
   3  10   1      540.10     1177.37   1078.41 o 
   4  10   1      433.19      624.02    537.69 o 
   5  10   1      226.32     1428.78   1032.46 o 
   6  10   1      491.70    -1100.12   1100.12 o 
   7  10   1      336.17     -224.67   1145.05 o 
   8  10   1      290.54    -1117.78   1117.78 o 
   9  10   1      521.53     -664.92   1091.03 o 
  10  10   1      146.78     -670.97   1136.96 o 
  11  10   1      607.03     1486.86   1059.73 o 
  12  10   1      166.37      194.37   1131.91 o 
  13  10   1      556.28     1180.90   1153.13 o 
  14  10   1      189.62       80.27   1075.87 o 
  15  10   1      199.54    -1243.99   1243.99 o 
  16  10   1      277.93     1276.81    482.65 o 
  17  10   1      158.36      823.44   1139.48 o 
  18  10   1      264.25      867.87   1210.68 o 
  19  10   1      174.63     -499.82   1163.72 o 
  20  10   1      223.12      864.33    516.48 o 
   0   0   2     5237.66     5152.90    235.62 o 
   1   0   2     2297.10     1860.14    165.20 o 
   2   0   2     5851.81     5971.60    301.39 o 
   3   0   2    39818.82    40001.99    562.15 o 
   4   0   2    12732.47    14318.09    435.54 o 
   5   0   2    44242.09    46393.46    661.89 o 
   6   0   2    13934.86    15613.63    512.42 o 
   7   0   2     5807.35     5275.22    445.79 o 
   8   0   2      858.47     1187.62    190.36 o 
   9   0   2      398.40      482.18    443.80 o 
  10   0   2     7142.78     8273.29    534.23 o 
  11   0   2      359.48      272.14    477.12 o 
  12   0   2     5804.89     5664.99    380.46 o 
  13   0   2     1075.83     1004.82    223.69 o 
  14   0   2      928.44     1388.53    210.55 o 
  15   0   2     2809.40     2705.42    263.62 o 
  16   0   2     7024.51     6225.63    582.04 o 
  17   0   2     5887.17     5480.56    428.89 o 
  18   0   2     4868.87     4533.80    416.20 o 
  19   0   2     5782.20     5625.68    455.13 o 
  20   0   2     8039.55     9039.47    662.85 o 
  21   0   2      329.18      413.49    388.76 o 
  22   0   2     1225.02     1123.94    269.62 o 
  23   0   2     2809.23     3163.16    286.32 o 
  24   0   2      801.08     1044.63    276.68 o 
  25   0   2    10548.95     9853.94    823.56 o 
  26   0   2     3062.67     3496.43    322.17 o 
  27   0   2    11677.12    10648.48    877.65 o 
  28   0   2     8009.96     9015.07    598.08 o 
  29   0   2    10574.38    13003.49    902.80 o 
  30   0   2     1050.10     1074.42    331.72 o 
  31   0   2      254.02      566.47    404.40 o 
  32   0   2     1092.16      894.68    752.80 o 
  33   0   2      125.94     -761.34    761.34 o 
  34   0   2      325.38      329.68    437.72 o 
  35   0   2      134.96     -262.53    813.85 o 
  36   0   2      208.43      745.69    772.45 o 
  37   0   2      923.07      511.96    883.05 o 
  38   0   2     1077.70      595.77    891.13 o 
  39   0   2     1790.94     1714.17    410.49 o 
  40   0   2     1009.99      950.20    888.60 o 
  41   0   2     1941.74      880.56    987.10 o 
  42   0   2      860.66      497.31    927.47 o 
  43   0   2      816.07      708.86    992.09 o 
  44   0   2      527.57      384.21    921.90 o 
  45   0   2      531.65     1210.69    909.28 o 
  46   0   2      121.01     1359.10   1014.78 o 
  47   0   2       99.07     1539.34    435.19 o 
  48   0   2      543.91     1043.07   1098.10 o 
  49   0   2      558.37      549.81   1105.68 o 
  50   0   2      540.30      179.74   1101.64 o 
  51   0   2      429.11      796.69   1073.36 o 
  52   0   2      261.65      469.53   1071.84 o 
  53   0   2      582.03      857.28   1099.62 o 
  54   0   2      392.76     -212.55   1196.55 o 
  55   0   2      114.25      -43.42   1235.91 o 
   0   1   2    39161.14    38718.25    522.52 o 
   1   1   2    22068.10    23097.18    433.78 o 
   2   1   2    65488.87    65128.85    666.14 o 
   3   1   2    66519.44    66332.66    684.91 o 
   4   1   2    10585.22    10442.61    387.55 o 
   5   1   2    11230.59    10861.20    404.25 o 
   6   1   2      619.86      382.22    330.22 o 
   7   1   2      583.17      298.91    365.05 o 
   8   1   2      610.66      455.94    371.62 o 
   9   1   2     9812.98     9651.64    506.12 o 
  10   1   2     1065.85      710.45    186.32 o 
  11   1   2    17463.97    18360.91    628.00 o 
  12   1   2     9009.01     8754.74    532.23 o 
  13   1   2    19248.45    19370.33    663.41 o 
  14   1   2    10831.48    11063.08    563.62 o 
  15   1   2     6110.70     6115.42    382.94 o 
  16   1   2     2967.52     2803.86    258.06 o 
  17   1   2      244.03      538.20    482.16 o 
  18   1   2     2460.02     2497.63    250.47 o 
  19   1   2     1272.48     1584.44    241.35 o 
  20   1   2      433.36      564.96    243.86 o 
  21   1   2      697.74     1052.70    257.50 o 
  22   1   2     9632.50     9843.31    793.75 o 
  23   1   2    11817.37    13208.62    800.94 o 
  24   1   2     5591.44     5596.71    431.84 o 
  25   1   2     8696.39     8276.33    818.39 o 
  26   1   2     1692.64     1527.90    314.06 o 
  27   1   2     4122.30     3529.97    341.89 o 
  28   1   2     1573.88     1870.71    313.55 o 
  29   1   2      473.16      417.53    702.29 o 
  30   1   2      245.80      463.98    707.32 o 
  31   1   2     1442.33     1456.15    344.85 o 
  32   1   2     2571.80     1097.74    806.89 o 
  33   1   2      556.79     -316.56    825.98 o 
  34   1   2     2027.29     1937.88    368.09 o 
  35   1   2      874.11     -201.95    868.91 o 
  36   1   2     2037.88     2257.99    386.77 o 
  37   1   2     2021.57     1830.32    402.42 o 
  38   1   2      842.41     1244.04    891.12 o 
  39   1   2      908.59      302.93    927.98 o 
  40   1   2      505.99     -752.77    948.66 o 
  41   1   2      513.38     1071.35    945.63 o 
  42   1   2      273.68     -132.78    879.99 o 
  43   1   2      673.47     -765.40    978.46 o 
  44   1   2      507.04     -629.58    971.38 o 
  45   1   2      550.78      423.59   1027.42 o 
  46   1   2      609.19      793.16    590.71 o 
  47   1   2      505.05     -238.30   1052.16 o 
  48   1   2      827.03      482.67   1070.85 o 
  49   1   2      283.36        8.58   1072.34 o 
  50   1   2      292.29      754.78   1118.79 o 
  51   1   2      256.70      434.19   1156.15 o 
  52   1   2      247.70     -887.56   1209.67 o 
  53   1   2      215.58      579.59   1169.78 o 
  54   1   2      197.71     -747.71   1202.59 o 
  55   1   2      109.48     1200.57   1095.05 o 
   0   2   2      511.42      447.85    342.83 o 
   1   2   2      380.49       40.90    334.24 o 
   2   2   2      297.20       18.68    336.25 o 
   3   2   2     1962.12     2034.18    203.01 o 
   4   2   2      586.11      503.39    155.51 o 
   5   2   2     6510.95     6646.02    409.82 o 
   6   2   2     5261.53     5250.80    405.70 o 
   7   2   2     5778.70     5906.84    415.82 o 
   8   2   2     6106.11     5926.12    446.14 o 
   9   2   2    15409.71    15304.85    561.45 o 
  10   2   2     4692.50     4929.17    444.52 o 
  11   2   2    29109.65    30536.43    731.92 o 
  12   2   2     1276.45     1309.80    185.82 o 
  13   2   2     8853.71     9202.03    531.61 o 
  14   2   2     6867.63     6866.82    525.42 o 
  15   2   2     4841.64     6107.65    528.33 o 
  16   2   2     4341.89     4189.53    367.18 o 
  17   2   2     2081.88     2794.43    248.44 o 
  18   2   2     2789.87     2736.01    237.85 o 
  19   2   2     5580.38     4884.29    427.82 o 
  20   2   2     6581.03     6391.40    444.01 o 
  21   2   2      977.81      683.13    245.89 o 
  22   2   2      647.33     1019.37    252.44 o 
  23   2   2     1705.20     1456.21    279.22 o 
  24   2   2      179.00      -28.78    637.65 o 
  25   2   2     1943.33     2113.64    301.44 o 
  26   2   2      348.77       96.94    665.43 o 
  27   2   2     2233.97     2510.04    335.78 o 
  28   2   2     2143.15     2102.53    343.35 o 
  29   2   2     4215.05     4718.15    471.16 o 
  30   2   2     1221.73     1055.75    785.12 o 
  31   2   2     1320.50      -51.50    869.44 o 
  32   2   2     2477.54     2239.38    367.59 o 
  33   2   2     1185.72     1405.63    363.02 o 
  34   2   2     1584.72     -306.48    896.71 o 
  35   2   2      640.66     1240.49    837.09 o 
  36   2   2      941.91      865.38    840.13 o 
  37   2   2     1057.61      -13.13    909.81 o 
  38   2   2      896.74      491.76    909.30 o 
  39   2   2     1706.34     1995.89    420.59 o 
  40   2   2      932.05     1821.12    416.03 o 
  41   2   2     1819.94      967.91    692.23 o 
  42   2   2      750.82      615.95   1007.74 o 
  43   2   2      905.34     1488.90    428.14 o 
  44   2   2      487.87      903.22    995.11 o 
  45   2   2      492.04      642.71    756.30 o 
  46   2   2       99.08      -95.92   1105.66 o 
  47   2   2       50.84      299.89    984.99 o 
  48   2   2      308.08     1304.58   1069.82 o 
  49   2   2      223.70      862.82   1148.07 o 
  50   2   2      258.51    -1191.49   1207.65 o 
  51   2   2      204.99      753.77    512.95 o 
  52   2   2      161.51     1161.70    794.16 o 
  53   2   2      371.20      433.18   1211.19 o 
  54   2   2      309.08     1238.95    536.68 o 
   0   3   2     2792.00     2829.11    275.74 o 
   1   3   2     1864.73     1674.98    175.22 o 
   2   3   2     4855.01     4966.96    422.29 o 
   3   3   2     9474.82     9500.66    486.68 o 
   4   3   2      344.63      284.25    379.67 o 
   5   3   2     1260.96     1193.15    173.70 o 
   6   3   2     4656.81     4965.71    453.08 o 
   7   3   2     5593.98     5714.27    464.74 o 
   8   3   2     4963.33     4736.95    334.38 o 
   9   3   2    10855.10    10350.02    560.99 o 
  10   3   2     4272.84     4470.87    331.83 o 
  11   3   2    13808.40    13763.47    616.72 o 
  12   3   2     7080.68     6504.77    558.23 o 
  13   3   2     9546.38     9041.08    581.58 o 
  14   3   2     7207.17     7104.26    591.05 o 
  15   3   2     6486.88     6461.69    604.14 o 
  16   3   2     6403.80     6459.02    575.84 o 
  17   3   2     2742.77     2645.55    245.92 o 
  18   3   2     4203.01     4602.80    423.21 o 
  19   3   2     1811.98     1585.48    251.46 o 
  20   3   2     1965.66     1173.47    266.61 o 
  21   3   2      799.28      542.25    594.76 o 
  22   3   2     2258.31     2255.57    280.75 o 
  23   3   2     2349.18     2130.35    295.39 o 
  24   3   2      652.68      286.77    629.59 o 
  25   3   2     2473.65     2312.64    325.18 o 
  26   3   2      376.65      574.04    469.03 o 
  27   3   2     2017.39      896.24    756.88 o 
  28   3   2     1231.43     1039.59    341.31 o 
  29   3   2     1099.69     1145.61    336.77 o 
  30   3   2     1258.30      466.02    771.99 o 
  31   3   2     2048.31     1922.23    365.06 o 
  32   3   2     2654.09     2797.34    390.32 o 
  33   3   2     1219.56     1286.98    866.40 o 
  34   3   2     1911.92     2172.64    393.33 o 
  35   3   2      905.97      357.96    885.57 o 
  36   3   2     2281.54     2139.85    436.25 o 
  37   3   2     1919.17     1622.28    440.79 o 
  38   3   2     1201.36     1269.30    925.47 o 
  39   3   2     1023.67     1075.41    923.94 o 
  40   3   2      860.35      979.47    972.41 o 
  41   3   2      604.75      960.28    983.50 o 
  42   3   2      392.68      355.43    979.45 o 
  43   3   2      387.34      223.66   1006.72 o 
  44   3   2      186.61       36.35   1083.95 o 
  45   3   2      389.68      819.91    750.74 o 
  46   3   2      341.00      563.44   1107.69 o 
  47   3   2      211.21    -1185.43   1185.43 o 
  48   3   2      349.67     1167.77   1109.71 o 
  49   3   2      206.86    -1179.37   1179.37 o 
  50   3   2      301.07     -802.74   1266.21 o 
  51   3   2      215.35      412.48   1084.96 o 
  52   3   2      189.01     1155.64    546.77 o 
  53   3   2      157.20    -1151.10   1330.32 o 
   0   4   2     1499.47     1840.46    199.45 o 
   1   4   2     3001.50     2761.30    273.71 o 
   2   4   2     3124.79     2987.57    278.25 o 
   3   4   2     4024.93     3843.33    357.57 o 
   4   4   2     2172.28     2086.48    211.58 o 
   5   4   2     9391.46     9077.51    560.33 o 
   6   4   2     4951.77     5800.23    541.44 o 
   7   4   2     5187.04     5392.21    522.25 o 
   8   4   2     2993.15     3678.32    361.57 o 
   9   4   2     5381.95     5364.96    386.89 o 
  10   4   2     2357.09     2504.59    233.29 o 
  11   4   2     8956.15     8791.70    599.69 o 
  12   4   2      284.58      354.42    503.36 o 
  13   4   2     1514.24     1419.33    248.42 o 
  14   4   2     3109.89     2947.05    285.82 o 
  15   4   2     3133.78     3435.36    292.89 o 
  16   4   2     1130.54     1230.95    250.43 o 
  17   4   2      854.16      627.08    555.89 o 
  18   4   2     1450.35     1840.41    263.06 o 
  19   4   2     3533.54     3548.50    327.73 o 
  20   4   2     5282.77     5160.96    415.64 o 
  21   4   2     1999.23     1646.06    289.32 o 
  22   4   2     1792.65     1821.75    306.49 o 
  23   4   2     4247.89     4261.13    422.68 o 
  24   4   2     1495.01     1616.72    315.06 o 
  25   4   2     3383.91     3437.28    340.34 o 
  26   4   2      991.20      706.85    325.15 o 
  27   4   2     1986.84     2019.68    331.23 o 
  28   4   2      874.22     -378.67    761.37 o 
  29   4   2     1266.78     1114.81    353.43 o 
  30   4   2      985.85     1104.19    359.48 o 
  31   4   2     1298.97     1167.83    854.29 o 
  32   4   2     1553.79     1398.08    379.18 o 
  33   4   2     1367.64      177.72    939.11 o 
  34   4   2     1637.24     1688.90    404.93 o 
  35   4   2     1597.36     1843.40    429.17 o 
  36   4   2     1243.86     1262.74   1037.56 o 
  37   4   2      651.02      348.87    985.52 o 
  38   4   2      248.16        1.01    950.67 o 
  39   4   2      576.76      560.41    918.37 o 
  40   4   2      342.01     1101.63    448.83 o 
  41   4   2      414.76     1902.87    462.97 o 
  42   4   2      298.20      206.49   1113.74 o 
  43   4   2      483.28     -259.00   1198.07 o 
  44   4   2      441.08     1829.66    486.70 o 
  45   4   2      747.05      859.30    672.50 o 
  46   4   2      333.64      203.97   1164.23 o 
  47   4   2      332.23     1467.66   1224.31 o 
  48   4   2      447.19       83.81   1174.84 o 
  49   4   2      284.29     1009.74   1180.38 o 
  50   4   2      198.04    -1316.69   1316.69 o 
  51   4   2      125.35    -1389.39   1389.39 o 
   0   5   2     1701.63     1906.09    242.87 o 
   1   5   2     2274.56     2383.84    263.08 o 
   2   5   2     3707.79     3292.07    299.97 o 
   3   5   2     7036.13     7693.37    653.11 o 
   4   5   2     7236.76     7044.39    662.21 o 
   5   5   2     7942.98     8228.26    666.79 o 
   6   5   2    10346.53    11455.95    705.80 o 
   7   5   2     5105.08     4486.77    444.44 o 
   8   5   2     3331.79     3580.29    302.48 o 
   9   5   2     1999.26     2201.50    260.04 o 
  10   5   2      242.71      407.94    523.05 o 
  11   5   2     1147.05     1368.79    253.97 o 
  12   5   2      218.46     -440.75    591.71 o 
  13   5   2      414.71        7.57    582.63 o 
  14   5   2     1044.59       32.31    612.94 o 
  15   5   2     2483.04     2543.39    293.37 o 
  16   5   2     5489.75     4971.05    415.14 o 
  17   5   2     4229.81     4300.01    361.07 o 
  18   5   2     4753.84     4332.45    380.27 o 
  19   5   2     3005.72     3149.39    320.14 o 
  20   5   2     3612.07     3930.17    380.24 o 
  21   5   2     2059.78     1591.52    322.14 o 
  22   5   2     1640.95     1335.99    320.62 o 
  23   5   2     1610.27     1330.94    330.21 o 
  24   5   2     1213.95      -60.59    764.41 o 
  25   5   2     2304.14     1879.84    346.38 o 
  26   5   2     1715.48     1788.89    353.94 o 
  27   5   2     2466.41     2304.49    368.09 o 
  28   5   2     2521.14     1575.38    385.26 o 
  29   5   2     1609.16     1816.65    383.73 o 
  30   5   2     1650.85      604.37    903.78 o 
  31   5   2     1402.25     2077.65    401.39 o 
  32   5   2     1053.31     -183.27    891.13 o 
  33   5   2      549.89      146.92    867.38 o 
  34   5   2      440.05     1284.40    862.83 o 
  35   5   2      172.08     -757.30    983.48 o 
  36   5   2      855.80     1071.36    436.22 o 
  37   5   2      676.67     1256.64    972.90 o 
  38   5   2      411.94     -980.46   1042.56 o 
  39   5   2      482.58      828.50   1102.14 o 
  40   5   2      479.66      473.07   1073.87 o 
  41   5   2      491.81      209.02   1083.46 o 
  42   5   2      393.48        6.56   1119.81 o 
  43   5   2      329.77     -254.96   1183.42 o 
  44   5   2      213.37     1058.20   1201.59 o 
  45   5   2      517.86     1015.81   1213.72 o 
  46   5   2      497.32     -981.98   1374.27 o 
  47   5   2      236.00      209.02   1245.51 o 
  48   5   2      340.09      324.13   1229.86 o 
  49   5   2      259.27      944.61   1300.04 o 
   0   6   2     3958.24     4189.85    388.84 o 
   1   6   2     6675.93     7415.38    701.03 o 
   2   6   2     3731.98     3505.04    340.35 o 
   3   6   2     2580.46     2390.39    299.94 o 
   4   6   2      990.17      198.42    630.11 o 
   5   6   2     2306.64     2721.59    293.87 o 
   6   6   2     1277.49     1058.78    284.76 o 
   7   6   2     1409.59     1672.25    280.73 o 
   8   6   2     1435.12      849.76    705.86 o 
   9   6   2     3417.13     4347.74    395.89 o 
  10   6   2     2783.20     2842.33    318.12 o 
  11   6   2     6882.95     7226.43    563.14 o 
  12   6   2      887.76      799.24    720.48 o 
  13   6   2     1362.92     1264.28    311.52 o 
  14   6   2     2413.03     2111.62    327.70 o 
  15   6   2     1747.58     2465.49    313.05 o 
  16   6   2      446.81     -622.01    711.37 o 
  17   6   2      326.23      752.76    298.88 o 
  18   6   2      697.89     1903.41    302.93 o 
  19   6   2     2379.60     2093.43    349.41 o 
  20   6   2     3595.67     3087.82    368.62 o 
  21   6   2     2977.80     2472.19    374.16 o 
  22   6   2     2280.48     2107.54    364.55 o 
  23   6   2     4759.65     4506.48    398.94 o 
  24   6   2     2038.76     2127.71    377.68 o 
  25   6   2     2534.32     2614.00    396.87 o 
  26   6   2      831.69     1635.32    373.11 o 
  27   6   2      841.02     1177.89    823.97 o 
  28   6   2      291.73     -121.17    890.09 o 
  29   6   2      352.61      392.29    895.14 o 
  30   6   2      568.59     1255.63    948.16 o 
  31   6   2     1029.00     1401.06    944.14 o 
  32   6   2      740.99     1213.23    437.73 o 
  33   6   2     1086.47     1303.12    451.87 o 
  34   6   2     1054.50      605.86   1089.04 o 
  35   6   2     1137.45      700.28   1042.09 o 
  36   6   2      859.19     -673.51   1173.85 o 
  37   6   2      293.83      761.85    458.42 o 
  38   6   2      125.98    -1105.66   1105.66 o 
  39   6   2      276.55     -208.51   1067.29 o 
  40   6   2      237.84     1350.02   1154.63 o 
  41   6   2      238.36      376.13   1063.76 o 
  42   6   2      266.71     1128.89   1199.06 o 
  43   6   2      447.56    -1395.97   1395.97 o 
  44   6   2      381.31      901.20    882.01 o 
  45   6   2      680.64      -26.25   1327.32 o 
  46   6   2      372.31      665.42   1291.96 o 
   0   7   2      931.39      238.81    770.46 o 
   1   7   2      891.23     1352.09    319.09 o 
   2   7   2     1453.51      435.73    763.92 o 
   3   7   2     1926.69     1755.59    332.23 o 
   4   7   2     2434.24     2748.32    333.25 o 
   5   7   2     3131.17     2999.38    351.95 o 
   6   7   2     3637.82     3821.53    367.61 o 
   7   7   2     2760.65     3840.54    339.32 o 
   8   7   2     2904.06     2470.16    358.51 o 
   9   7   2     2098.54     2141.36    346.88 o 
  10   7   2     1384.19     1384.43    340.81 o 
  11   7   2     2221.99     2462.50    336.28 o 
  12   7   2     1360.75      790.67    350.90 o 
  13   7   2      925.97      553.86    346.86 o 
  14   7   2     1232.01     1479.85    339.79 o 
  15   7   2     1913.47     1999.95    362.02 o 
  16   7   2     2732.53     3013.43    376.17 o 
  17   7   2     2588.31     2916.96    391.82 o 
  18   7   2     2787.87     2746.83    389.30 o 
  19   7   2     1925.27     2087.80    381.21 o 
  20   7   2     2784.91     2204.53    406.97 o 
  21   7   2     1217.97      919.91    867.91 o 
  22   7   2      936.92      628.08    384.72 o 
  23   7   2      502.86      382.70    905.24 o 
  24   7   2      288.50      469.02    913.82 o 
  25   7   2      512.09      135.81    890.10 o 
  26   7   2      365.83     -708.34    896.65 o 
  27   7   2      857.77     1086.51    969.88 o 
  28   7   2     1155.30     1295.04    450.36 o 
  29   7   2      834.27     1162.24    946.65 o 
  30   7   2     1243.40     2235.66    447.84 o 
  31   7   2     1145.62      178.23   1110.25 o 
  32   7   2     1065.68      554.87   1039.06 o 
  33   7   2      608.24     -469.54   1114.77 o 
  34   7   2      392.13    -1226.84   1226.84 o 
  35   7   2      206.03      245.87   1113.23 o 
  36   7   2      564.88    -1114.76   1259.66 o 
  37   7   2      448.98    -1095.57   1183.93 o 
  38   7   2      316.04     -477.10   1300.55 o 
  39   7   2      400.80    -1144.04   1294.49 o 
  40   7   2      537.56      787.10   1305.10 o 
  41   7   2      470.57     1191.50    891.10 o 
  42   7   2      530.26     -952.70   1357.61 o 
   0   8   2     1143.22      506.91    861.85 o 
   1   8   2     1749.51     1714.15    375.14 o 
   2   8   2     1157.53     -142.88    902.24 o 
   3   8   2     1148.66       97.44    885.58 o 
   4   8   2      759.68     1192.53    814.37 o 
   5   8   2     1512.90      481.67    900.74 o 
   6   8   2     1089.13      280.72    856.29 o 
   7   8   2     1627.16     1829.77    373.12 o 
   8   8   2     1332.29     1697.96    383.22 o 
   9   8   2     2389.24     2027.25    406.97 o 
  10   8   2     1843.07     1763.13    407.46 o 
  11   8   2     3226.10     3198.79    416.57 o 
  12   8   2     1328.53     1034.53    854.79 o 
  13   8   2     1893.09      909.34    655.37 o 
  14   8   2     2099.00     1822.23    419.08 o 
  15   8   2     2312.96     1026.49   1039.12 o 
  16   8   2      967.10     1251.11    413.50 o 
  17   8   2      994.56      200.44    962.82 o 
  18   8   2      564.71      837.59    922.41 o 
  19   8   2      980.56     1274.33    898.19 o 
  20   8   2      826.40      701.28    945.64 o 
  21   8   2      607.40     -260.01    994.61 o 
  22   8   2      524.02      954.72    988.55 o 
  23   8   2      998.46      768.44   1045.11 o 
  24   8   2      661.77     1743.34    444.29 o 
  25   8   2      959.82     1723.67    451.87 o 
  26   8   2      515.10      247.39   1065.29 o 
  27   8   2      650.32      513.46   1085.49 o 
  28   8   2      424.28     -879.99   1109.20 o 
  29   8   2      469.77     -482.66   1054.18 o 
  30   8   2      462.10     -620.49   1170.80 o 
  31   8   2      621.96     -127.23   1221.30 o 
  32   8   2      391.05     1324.28   1153.63 o 
  33   8   2      617.47      264.55   1227.35 o 
  34   8   2      576.46       59.07   1299.04 o 
  35   8   2      645.91      -23.73   1256.64 o 
  36   8   2      605.70      804.77   1240.48 o 
   0   9   2      744.34      498.82    929.99 o 
   1   9   2      849.40      593.24    644.73 o 
   2   9   2     1242.35     1307.16    431.18 o 
   3   9   2     1223.92     1457.11    998.17 o 
   4   9   2     1341.90      172.17    996.15 o 
   5   9   2     1215.21     1096.12    992.11 o 
   6   9   2     1609.29     2259.42    441.28 o 
   7   9   2     1189.51      917.38    991.10 o 
   8   9   2     1221.92     -172.17   1040.58 o 
   9   9   2      943.40      899.20    965.34 o 
  10   9   2      947.46     1741.85    445.81 o 
  11   9   2     1127.55     1021.89    443.29 o 
  12   9   2     1149.70     1898.38    441.27 o 
  13   9   2      762.84      600.81   1066.31 o 
  14   9   2      978.57      647.77   1002.20 o 
  15   9   2      873.01      860.32   1003.20 o 
  16   9   2     1083.34      387.25   1135.99 o 
  17   9   2      844.97      602.32   1086.00 o 
  18   9   2      958.99     1362.18   1044.60 o 
  19   9   2      715.99      770.44   1063.78 o 
  20   9   2      828.70     1552.51    480.14 o 
  21   9   2      505.37      597.27   1079.42 o 
  22   9   2      594.79     1395.98   1095.08 o 
  23   9   2      452.94    -1236.43   1236.43 o 
  24   9   2      412.15    -1207.15   1207.15 o 
  25   9   2      460.71      754.28   1135.46 o 
  26   9   2      464.34     1464.13   1106.68 o 
  27   9   2      606.57    -1058.22   1237.45 o 
  28   9   2      727.57     1056.71    855.77 o 
  29   9   2      411.45     1598.42   1182.41 o 
  30   9   2      496.95     -150.45   1286.92 o 
   0  10   2      930.49      557.90   1087.52 o 
   1  10   2     1182.15     1530.82    495.80 o 
   2  10   2      870.94     -623.53   1146.08 o 
   3  10   2     1083.07     1056.73   1063.29 o 
   4  10   2      703.55      733.08    791.65 o 
   5  10   2     1036.65      452.88   1157.70 o 
   6  10   2      648.86      897.17   1059.74 o 
   7  10   2      885.53     1059.75    792.66 o 
   8  10   2      528.56      536.68   1091.54 o 
   9  10   2      708.68     1714.06    475.09 o 
  10  10   2      455.35    -1226.84   1226.84 o 
  11  10   2      617.24      723.49   1113.25 o 
  12  10   2      414.89     -855.25   1241.48 o 
  13  10   2      620.86      675.02   1189.49 o 
  14  10   2      576.88    -1183.43   1183.43 o 
  15  10   2      826.64     1536.85   1141.03 o 
  16  10   2      499.17      391.78   1188.98 o 
  17  10   2      639.61     1123.85   1113.76 o 
  18  10   2      380.45    -1241.98   1241.98 o 
  19  10   2      534.10     1121.33   1185.95 o 
   0   1   3        2.19       69.67    178.72 o 
   1   1   3    14591.26    14769.38    451.45 o 
   2   1   3       79.51      -40.39    323.12 o 
   3   1   3        1.25      241.32    327.15 o 
   4   1   3      814.27      722.05    158.04 o 
   5   1   3     1950.68     2157.43    189.89 o 
   6   1   3       12.62      368.05    370.07 o 
   7   1   3     6823.88     7391.35    483.12 o 
   8   1   3     1226.14     1139.16    187.34 o 
   9   1   3      221.37       16.16    419.05 o 
  10   1   3      461.25      697.26    192.36 o 
  11   1   3    11164.47    10222.50    595.52 o 
  12   1   3      384.23      175.20    445.81 o 
  13   1   3      442.55      399.87    331.71 o 
  14   1   3        5.05     -457.91    479.62 o 
  15   1   3      372.39       -1.51    492.26 o 
  16   1   3      172.44     -468.52    524.06 o 
  17   1   3     1866.77     1750.66    243.89 o 
  18   1   3      230.88     -110.57    549.30 o 
  19   1   3      183.53     -583.63    583.63 o 
  20   1   3      258.18     -421.07    602.82 o 
  21   1   3     1314.55     1548.58    277.20 o 
  22   1   3        7.34      161.05    595.74 o 
  23   1   3      897.35     1515.70    287.29 o 
  24   1   3       50.34     -644.21    644.21 o 
  25   1   3      121.27      625.03    659.86 o 
  26   1   3       23.15     -697.22    697.22 o 
  27   1   3       25.38      -48.47    711.86 o 
  28   1   3       11.56     -724.98    724.98 o 
  29   1   3       16.00        2.52    743.16 o 
  30   1   3       43.17     -214.06    730.03 o 
  31   1   3       46.54     -609.88    773.96 o 
  32   1   3       32.93      142.88    724.48 o 
  33   1   3      106.52      529.61    731.05 o 
  34   1   3       42.93     -852.72    852.72 o 
  35   1   3       66.38     -851.20    851.20 o 
  36   1   3       22.34      555.86    763.86 o 
  37   1   3        0.23     -545.76    822.42 o 
  38   1   3       24.03      573.53    816.87 o 
  39   1   3       22.10     -984.49    984.49 o 
  40   1   3        9.30      552.32    921.88 o 
  41   1   3        0.04     -990.04    995.09 o 
  42   1   3       16.18     -799.20    973.88 o 
  43   1   3       13.84      259.00    974.89 o 
  44   1   3        2.43      530.11    566.46 o 
  45   1   3       29.93     -821.92   1049.61 o 
  46   1   3        0.39    -1132.91   1132.91 o 
  47   1   3        0.57     -807.28   1086.47 o 
  48   1   3        2.63      715.90    766.89 o 
  49   1   3        0.42      883.51   1036.48 o 
  50   1   3        0.19       -6.56   1158.16 o 
  51   1   3        1.34     -909.26   1152.10 o 
  52   1   3        0.26     1196.53   1076.87 o 
  53   1   3        0.50      -93.90   1230.35 o 
  54   1   3        1.76      847.16   1150.58 o 
   0   2   3      887.61      905.33    160.57 o 
   1   2   3      121.26       29.28    342.30 o 
   2   2   3      325.80      466.01    152.98 o 
   3   2   3       11.87      420.05    344.32 o 
   4   2   3      333.44      391.79    158.53 o 
   5   2   3        9.40      243.85    342.80 o 
   6   2   3     1440.06     1101.30    169.66 o 
   7   2   3      149.88      353.41    360.98 o 
   8   2   3      507.88      438.25    368.57 o 
   9   2   3      270.52     -352.91    395.32 o 
  10   2   3        7.09      240.82    223.15 o 
  11   2   3     1687.98     2108.18    191.88 o 
  12   2   3     1134.48      740.21    201.97 o 
  13   2   3        4.13      443.27    418.53 o 
  14   2   3     1401.04     1041.67    216.61 o 
  15   2   3      101.77       12.12    441.76 o 
  16   2   3     2134.19     2126.38    230.26 o 
  17   2   3        3.59     -386.73    519.50 o 
  18   2   3      706.15      769.96    529.13 o 
  19   2   3        6.48      337.75    368.05 o 
  20   2   3      320.16      682.59    538.20 o 
  21   2   3       18.20     -221.13    588.67 o 
  22   2   3      979.25      204.48    630.11 o 
  23   2   3      835.13     1138.03    281.23 o 
  24   2   3       11.03      333.72    641.68 o 
  25   2   3       10.84     -242.33    686.61 o 
  26   2   3      711.81      530.64    408.45 o 
  27   2   3      109.61     -300.90    707.32 o 
  28   2   3      624.28      484.18    711.38 o 
  29   2   3       68.34     -521.02    726.50 o 
  30   2   3     1109.21      809.35    751.79 o 
  31   2   3       51.07     -171.15    798.19 o 
  32   2   3       10.23     -120.16    778.50 o 
  33   2   3       22.23     -587.66    819.90 o 
  34   2   3      359.69      858.28    360.98 o 
  35   2   3       93.08      331.19    848.68 o 
  36   2   3       29.64      626.54    362.49 o 
  37   2   3       55.54      197.40    888.56 o 
  38   2   3       50.13      697.72    906.74 o 
  39   2   3      127.23     -213.05    875.94 o 
  40   2   3      639.30      846.68    935.04 o 
  41   2   3        4.58     -534.15    940.56 o 
  42   2   3      165.50      575.55    963.29 o 
  43   2   3       48.57      741.14    423.58 o 
  44   2   3       57.71     1180.88    930.47 o 
  45   2   3        3.32      879.98    589.68 o 
  46   2   3       13.80     -250.92   1082.43 o 
  47   2   3       10.11      201.95   1046.08 o 
  48   2   3       13.49     1042.54    754.27 o 
  49   2   3        0.40    -1127.87   1127.87 o 
  50   2   3       25.19      123.69   1148.57 o 
  51   2   3        0.76     -734.58   1146.04 o 
  52   2   3       68.57      189.83   1246.51 o 
  53   2   3        0.39      419.54   1163.21 o 
  54   2   3       18.19      -44.93   1259.64 o 
   0   3   3       64.14     -196.90    389.76 o 
   1   3   3     4902.42     4604.63    447.53 o 
   2   3   3       26.28      256.47    388.75 o 
   3   3   3      436.39      180.24    390.28 o 
   4   3   3     1952.00     1971.37    185.83 o 
   5   3   3      147.99     -425.61    425.61 o 
   6   3   3      240.77      510.43    175.70 o 
   7   3   3     2310.43     2723.33    243.40 o 
   8   3   3     1642.20     1618.84    194.40 o 
   9   3   3       43.98       78.25    404.90 o 
  10   3   3      224.74      225.68    436.72 o 
  11   3   3     8576.93     8862.46    559.81 o 
  12   3   3      474.25      285.26    448.34 o 
  13   3   3     3021.59     2931.98    255.02 o 
  14   3   3       96.07     -350.38    500.83 o 
  15   3   3     1640.30     1545.59    230.75 o 
  16   3   3      718.64      608.90    520.04 o 
  17   3   3       48.96      421.06    529.10 o 
  18   3   3      716.17      554.37    549.83 o 
  19   3   3      482.96      179.74    565.47 o 
  20   3   3      855.84     -111.08    621.02 o 
  21   3   3      504.25      769.94    580.61 o 
  22   3   3       12.39     -594.73    594.73 o 
  23   3   3     1026.17      985.05    291.33 o 
  24   3   3        5.97     -114.60    645.72 o 
  25   3   3     1450.75     1394.56    316.07 o 
  26   3   3       18.03     -493.25    676.01 o 
  27   3   3      231.03     -533.14    707.83 o 
  28   3   3      157.48     -480.13    695.20 o 
  29   3   3       75.83     -123.19    734.58 o 
  30   3   3      184.73     -811.32    811.32 o 
  31   3   3       49.61      417.52    551.82 o 
  32   3   3      129.59      282.73    803.75 o 
  33   3   3       61.36      623.00    822.93 o 
  34   3   3      128.65     -267.58    814.86 o 
  35   3   3      578.86     1179.40    835.07 o 
  36   3   3       37.25      974.89    385.21 o 
  37   3   3      400.29     -947.14    947.14 o 
  38   3   3        8.77     -757.80    996.10 o 
  39   3   3        0.36     -549.80    937.03 o 
  40   3   3       10.70     -956.21    974.39 o 
  41   3   3        8.47      876.95    978.43 o 
  42   3   3       48.86      293.83    909.77 o 
  43   3   3        6.77    -1091.01   1091.01 o 
  44   3   3        8.44      280.70   1098.58 o 
  45   3   3      110.83      -41.40   1062.74 o 
  46   3   3       47.85      587.16   1058.20 o 
  47   3   3       25.16       27.26   1105.15 o 
  48   3   3       12.37      -96.43   1172.80 o 
  49   3   3       13.37      148.43   1157.15 o 
  50   3   3       24.64    -1212.68   1212.68 o 
  51   3   3        3.63     -165.60   1175.32 o 
  52   3   3        6.28      301.91   1227.32 o 
   0   4   3       10.65      313.52    436.71 o 
   1   4   3      334.50      340.79    447.32 o 
   2   4   3       58.80     -443.78    443.78 o 
   3   4   3      255.67      149.44    445.80 o 
   4   4   3     2038.73     2157.13    219.65 o 
   5   4   3       77.45      -88.86    449.33 o 
   6   4   3     4080.42     3716.49    309.08 o 
   7   4   3      304.90      -33.83    481.15 o 
   8   4   3     1861.22     1820.30    228.23 o 
   9   4   3      405.52       89.87    493.27 o 
  10   4   3       16.38     -514.46    514.46 o 
  11   4   3      706.39      566.99    530.64 o 
  12   4   3      207.39      675.52    502.85 o 
  13   4   3      137.00      -28.27    552.83 o 
  14   4   3     1922.61     2022.25    256.51 o 
  15   4   3      122.34      342.30    307.97 o 
  16   4   3     3458.60     3518.72    351.97 o 
  17   4   3       32.46      245.87    567.97 o 
  18   4   3     1178.52     1323.85    266.08 o 
  19   4   3       14.96     -657.84    657.84 o 
  20   4   3      236.42      677.54    602.31 o 
  21   4   3       44.93     -645.72    645.72 o 
  22   4   3      367.83      232.75    639.68 o 
  23   4   3     1256.23     1757.06    300.92 o 
  24   4   3       27.71     -406.42    693.68 o 
  25   4   3      226.83      -33.83    650.78 o 
  26   4   3      795.78      460.46    712.39 o 
  27   4   3      411.07      136.82    756.81 o 
  28   4   3      564.60      316.56    789.63 o 
  29   4   3        8.57      958.23    752.75 o 
  30   4   3      847.59      905.26    368.57 o 
  31   4   3       80.93     -890.08    890.08 o 
  32   4   3       24.30     -132.27    796.68 o 
  33   4   3       22.07     -389.76    904.72 o 
  34   4   3       32.04     -555.86    882.50 o 
  35   4   3       33.84     -563.93    947.13 o 
  36   4   3        4.67     -923.40    940.56 o 
  37   4   3       44.97     -347.85    935.01 o 
  38   4   3      104.19     -269.60    999.13 o 
  39   4   3      102.98    -1113.23   1113.23 o 
  40   4   3      500.59     -226.18   1098.10 o 
  41   4   3        3.28    -1117.26   1117.26 o 
  42   4   3      169.21     -776.49   1135.45 o 
  43   4   3      115.34      434.69   1071.33 o 
  44   4   3       13.81      187.30   1096.06 o 
  45   4   3       11.08    -1288.92   1288.92 o 
  46   4   3        6.52       64.62   1200.06 o 
  47   4   3       76.46      -42.91   1185.42 o 
  48   4   3        1.04      505.87   1178.35 o 
  49   4   3       23.68       83.81   1235.91 o 
  50   4   3       14.38      787.59   1204.61 o 
  51   4   3       24.96      469.52   1172.80 o 
   0   5   3      758.92      730.07    517.01 o 
   1   5   3     3151.12     3213.14    294.90 o 
   2   5   3      655.49     -199.93    569.51 o 
   3   5   3     1013.78     1248.61    245.89 o 
   4   5   3     1504.33     1561.20    249.93 o 
   5   5   3      293.07      589.19    241.33 o 
   6   5   3      552.84      733.59    560.92 o 
   7   5   3       42.59      368.05    502.34 o 
   8   5   3      694.32     -392.80    593.75 o 
   9   5   3      932.96     1239.01    255.98 o 
  10   5   3       30.45     -592.21    592.21 o 
  11   5   3     4845.24     4711.84    470.17 o 
  12   5   3      318.77      375.63    611.91 o 
  13   5   3     1568.04      846.74    665.98 o 
  14   5   3      244.56     -244.36    633.61 o 
  15   5   3      361.45      337.76    604.84 o 
  16   5   3      515.79      927.46    275.16 o 
  17   5   3        9.40      548.79    609.88 o 
  18   5   3      658.01      665.44    460.45 o 
  19   5   3       33.21     -464.48    691.16 o 
  20   5   3      915.93      259.01    662.42 o 
  21   5   3     1040.72     1309.69    309.50 o 
  22   5   3      141.36     -765.38    765.38 o 
  23   5   3      945.40     1221.33    321.11 o 
  24   5   3       86.77     -727.51    727.51 o 
  25   5   3      707.91     -577.08    757.83 o 
  26   5   3      168.21     -168.63    769.42 o 
  27   5   3      205.78       28.78    571.51 o 
  28   5   3      343.77      293.33    767.91 o 
  29   5   3       17.29      587.66    817.88 o 
  30   5   3      279.65      253.44    799.71 o 
  31   5   3       47.82      709.84    891.09 o 
  32   5   3      206.07     -375.12    868.88 o 
  33   5   3      179.09      692.68    863.32 o 
  34   5   3      153.95      180.74    887.56 o 
  35   5   3      377.34      184.78    909.27 o 
  36   5   3       57.86     -880.48   1043.56 o 
  37   5   3      302.64      231.23    950.67 o 
  38   5   3        7.33     -834.54   1055.17 o 
  39   5   3        4.51      662.89   1063.75 o 
  40   5   3       50.49    -1093.54   1093.54 o 
  41   5   3        1.31    -1166.23   1166.23 o 
  42   5   3       49.07      108.55   1154.63 o 
  43   5   3       33.19     1640.81   1121.30 o 
  44   5   3       52.50      104.51   1168.76 o 
  45   5   3       52.04      431.15   1243.48 o 
  46   5   3       53.63     -417.02   1311.64 o 
  47   5   3       27.33    -1232.88   1232.88 o 
  48   5   3       40.96     -302.92   1361.62 o 
   0   6   3     1959.37     1603.13    289.83 o 
   1   6   3      464.49      843.15    603.83 o 
   2   6   3      930.17      505.40    648.28 o 
   3   6   3      429.16      119.66    617.97 o 
   4   6   3      325.83     -565.46    657.85 o 
   5   6   3      206.84      206.49    646.23 o 
   6   6   3      623.78      379.17    627.06 o 
   7   6   3      350.19      270.11    626.55 o 
   8   6   3     1766.25     1723.27    297.90 o 
   9   6   3      669.82      485.70    473.08 o 
  10   6   3      730.17      707.85    292.83 o 
  11   6   3      350.02     -538.20    689.66 o 
  12   6   3      394.09      -77.75    680.57 o 
  13   6   3      334.94      446.31    642.70 o 
  14   6   3      264.60      695.71    741.15 o 
  15   6   3      173.40      789.61    684.60 o 
  16   6   3      244.73     -213.06    722.97 o 
  17   6   3      235.58     -675.52    675.52 o 
  18   6   3      447.21       96.94    740.15 o 
  19   6   3       89.16     -139.85    772.44 o 
  20   6   3     1080.06     1091.58    340.30 o 
  21   6   3      148.76      937.03    332.71 o 
  22   6   3      619.39     -590.20    822.95 o 
  23   6   3      532.08     -846.68    846.68 o 
  24   6   3      285.20      504.37    763.36 o 
  25   6   3      327.11       38.88    831.52 o 
  26   6   3       71.46     -879.98    879.98 o 
  27   6   3      200.62      698.74    821.93 o 
  28   6   3      102.86     -706.81    920.88 o 
  29   6   3      145.56     -934.51    934.51 o 
  30   6   3      351.04     -249.41    951.18 o 
  31   6   3      118.35      766.89    531.12 o 
  32   6   3      425.68      360.98    979.96 o 
  33   6   3       72.00      648.25    965.30 o 
  34   6   3      138.26     1028.41    982.98 o 
  35   6   3       41.20      702.77    999.13 o 
  36   6   3        3.68     -787.59   1051.63 o 
  37   6   3      140.09     -931.48   1158.67 o 
  38   6   3       18.35    -1095.05   1095.05 o 
  39   6   3      149.85    -1176.84   1176.84 o 
  40   6   3       91.50      843.63    663.90 o 
  41   6   3       45.36     1325.27   1167.25 o 
  42   6   3      105.50     1083.95   1206.12 o 
  43   6   3       93.99      653.30   1244.49 o 
  44   6   3       19.24      321.60   1260.65 o 
  45   6   3       18.22      275.15   1300.53 o 
   0   7   3      651.28      543.25    707.34 o 
   1   7   3      172.54      681.07    700.76 o 
   2   7   3      601.49      418.04    697.24 o 
   3   7   3     1450.97      878.53    768.46 o 
   4   7   3      533.14     1258.66    314.54 o 
   5   7   3     1671.79     1424.85    337.28 o 
   6   7   3      611.64       56.04    767.92 o 
   7   7   3     1059.02     1233.95    332.72 o 
   8   7   3      345.65     -579.59    728.03 o 
   9   7   3      478.21      835.57    719.45 o 
  10   7   3      497.65      625.04    422.58 o 
  11   7   3      262.01     -682.08    730.04 o 
  12   7   3      573.07      935.03    804.78 o 
  13   7   3      254.73       29.28    743.17 o 
  14   7   3      628.15     -825.98    825.98 o 
  15   7   3      532.48      571.52    349.37 o 
  16   7   3      495.75      762.87    796.19 o 
  17   7   3     1092.60      155.00    843.17 o 
  18   7   3      523.30      208.51    852.74 o 
  19   7   3      693.21      281.72    839.62 o 
  20   7   3      591.37      477.61    845.67 o 
  21   7   3      246.07      893.62    829.50 o 
  22   7   3      227.96      947.64    863.83 o 
  23   7   3      135.47     -860.80    860.80 o 
  24   7   3       77.48      377.64    517.49 o 
  25   7   3      258.34      870.90    897.15 o 
  26   7   3      157.33     -499.82    945.11 o 
  27   7   3      408.50    -1026.91   1026.91 o 
  28   7   3      157.73      703.78    955.21 o 
  29   7   3      320.65     1274.80    435.20 o 
  30   7   3      167.98     -614.42    985.50 o 
  31   7   3       90.26      854.23   1027.91 o 
  32   7   3      191.08     -899.67   1119.29 o 
  33   7   3       34.52     -880.99   1045.57 o 
  34   7   3      236.22     -561.41   1162.21 o 
  35   7   3       66.90      -87.85   1160.18 o 
  36   7   3      162.47     1003.68   1116.77 o 
  37   7   3      214.54    -1195.53   1195.53 o 
  38   7   3       45.54     -411.97   1147.05 o 
  39   7   3       72.66     1550.95   1226.82 o 
  40   7   3      116.01      707.32   1330.83 o 
  41   7   3       32.23      413.48   1157.65 o 
   0   8   3      857.90       24.74    886.07 o 
   1   8   3      197.90     -322.11    815.87 o 
   2   8   3      567.01      464.49    827.49 o 
   3   8   3      303.63      500.83    367.55 o 
   4   8   3      261.45      333.21    833.54 o 
   5   8   3      348.54     1170.29    366.03 o 
   6   8   3      402.42      763.87    558.39 o 
   7   8   3      377.61      719.95    830.52 o 
   8   8   3      720.29     1042.07    379.17 o 
   9   8   3      632.21      331.71    603.33 o 
  10   8   3      440.22      303.93    505.88 o 
  11   8   3      296.07       29.28    882.01 o 
  12   8   3      767.59      673.01    391.79 o 
  13   8   3      445.12      271.12    906.25 o 
  14   8   3      454.57      663.91    857.28 o 
  15   8   3      315.34      712.37    843.13 o 
  16   8   3      229.36     -112.08    967.33 o 
  17   8   3      387.56      954.21    859.29 o 
  18   8   3      163.03      338.26    946.63 o 
  19   8   3      168.27     -967.83    967.83 o 
  20   8   3      292.71      516.99    684.60 o 
  21   8   3      169.87      242.34    962.78 o 
  22   8   3      537.26      249.41    974.91 o 
  23   8   3      210.62      250.92   1022.36 o 
  24   8   3      366.22      795.68    711.36 o 
  25   8   3      252.71     -161.05    994.59 o 
  26   8   3       91.42     -278.18    995.59 o 
  27   8   3       95.69     -242.34    992.06 o 
  28   8   3       58.20     -676.01   1062.74 o 
  29   8   3      180.90      900.18    754.78 o 
  30   8   3       18.93      957.22    767.39 o 
  31   8   3      106.30     1450.48   1048.61 o 
  32   8   3      193.49      239.81   1184.42 o 
  33   8   3       95.91      355.43   1212.69 o 
  34   8   3      270.71     -741.15   1157.66 o 
  35   8   3       57.12       31.30   1172.80 o 
  36   8   3       84.90      943.59   1207.64 o 
   0   9   3      512.51     1202.61    907.76 o 
   1   9   3       66.71     1067.28    854.74 o 
   2   9   3      460.22      441.76    915.84 o 
   3   9   3      659.95      249.41    975.93 o 
   4   9   3      397.71       94.41    937.04 o 
   5   9   3      746.84      865.36    690.68 o 
   6   9   3      515.75     1074.37    433.69 o 
   7   9   3      778.44     1372.26    933.52 o 
   8   9   3      275.23     1169.78    951.17 o 
   9   9   3      425.29     -663.40    988.54 o 
  10   9   3      441.45     -218.61    981.47 o 
  11   9   3      144.13      937.03    914.31 o 
  12   9   3      358.47      567.48    916.85 o 
  13   9   3      211.94       17.17   1045.08 o 
  14   9   3      420.94      349.37   1021.36 o 
  15   9   3      321.88     -861.81   1106.68 o 
  16   9   3      312.76       29.79   1084.46 o 
  17   9   3      653.91      274.65   1066.81 o 
  18   9   3      285.25    -1079.41   1079.41 o 
  19   9   3      438.83     1202.61   1046.10 o 
  20   9   3      315.98     -130.26   1080.42 o 
  21   9   3      111.11      776.99   1021.85 o 
  22   9   3      230.98      350.38   1047.10 o 
  23   9   3       63.24      713.88   1029.92 o 
  24   9   3      132.10    -1012.76   1132.41 o 
  25   9   3       91.47      751.24   1049.62 o 
  26   9   3      230.59      514.97   1113.74 o 
  27   9   3      129.35      857.26   1186.94 o 
  28   9   3      140.42    -1340.42   1340.42 o 
  29   9   3      230.40      415.51   1215.72 o 
   0  10   3      590.27     -161.56    809.32 o 
   1  10   3      272.78      944.11   1100.11 o 
   2  10   3      375.67     -564.45   1106.17 o 
   3  10   3      316.13    -1116.77   1116.77 o 
   4  10   3      124.82     1148.57   1032.45 o 
   5  10   3      315.24     1018.83    740.14 o 
   6  10   3      116.36     -880.99   1163.72 o 
   7  10   3      273.72      709.34   1088.50 o 
   8  10   3      238.86     1331.84    995.10 o 
   9  10   3      308.93      273.13   1102.64 o 
  10  10   3      319.86      514.97   1193.51 o 
  11  10   3      175.68     1172.81   1065.27 o 
  12  10   3      469.42      682.08   1129.40 o 
  13  10   3      183.81     -200.43   1127.37 o 
  14  10   3      227.66      947.13    799.71 o 
  15  10   3      149.53      500.83   1173.31 o 
  16  10   3       71.67     -680.56   1154.12 o 
  17  10   3      187.95     -331.70   1140.50 o 
  18  10   3       57.77     -449.33   1173.31 o 
   0   0   4    12830.76    13009.96    491.65 o 
   1   0   4   274722.28   273348.69   1652.31 o 
   2   0   4     7793.69     6854.17    486.73 o 
   3   0   4   159154.23   158230.61    166.84 o 
   4   0   4     2074.02     2092.76    205.03 o 
   5   0   4   111880.05   114233.21   1243.31 o 
   6   0   4     4444.60     4476.73    363.21 o 
   7   0   4    52163.51    54775.15    962.58 o 
   8   0   4     3603.89     3092.15    300.02 o 
   9   0   4   205379.58   218537.03   1879.13 o 
  10   0   4     4549.30     5281.11    408.65 o 
  11   0   4   117474.22   121037.30   1501.95 o 
  12   0   4      172.14     -423.59    547.28 o 
  13   0   4    94543.69    95722.59   1423.17 o 
  14   0   4     1443.81     1376.96    261.56 o 
  15   0   4    53469.35    56372.86   1166.56 o 
  16   0   4     1229.85      691.74    275.18 o 
  17   0   4    36267.55    36658.66   1045.36 o 
  18   0   4      782.47      -19.19    656.37 o 
  19   0   4    52186.20    54430.81   1282.26 o 
  20   0   4     2770.24     2352.68    351.97 o 
  21   0   4    95273.23    96702.88   1688.86 o 
  22   0   4     1668.15      692.76    854.84 o 
  23   0   4    76370.45    78636.35   1633.55 o 
  24   0   4     2763.90     2538.94    402.45 o 
  25   0   4    89765.84    88424.16   1828.52 o 
  26   0   4      292.86     1456.56    361.49 o 
  27   0   4    24315.72    24329.75   1184.23 o 
  28   0   4       66.11      483.66    833.03 o 
  29   0   4    25087.28    24940.21   1202.89 o 
  30   0   4     1499.49     2148.38    374.64 o 
  31   0   4    21276.04    21706.40   1207.60 o 
  32   0   4     1391.90     2305.39    383.22 o 
  33   0   4    17402.86    18187.90   1144.61 o 
  34   0   4      587.28     1040.56    382.70 o 
  35   0   4    14910.87    15947.48   1165.13 o 
  36   0   4      372.20      809.82    946.13 o 
  37   0   4    11399.47    12044.88    825.42 o 
  38   0   4      243.39      -77.25    933.50 o 
  39   0   4     8165.57     7685.04    661.13 o 
  40   0   4       22.89     1062.23    984.99 o 
  41   0   4     6862.38     7158.73    640.88 o 
  42   0   4       97.12     -206.99    978.43 o 
  43   0   4     5820.04     6790.18    673.66 o 
  44   0   4      102.56    -1162.71   1162.71 o 
  45   0   4     6523.55     7102.93    695.90 o 
  46   0   4      240.36    -1280.35   1280.35 o 
  47   0   4     4273.21     1923.88   1322.98 o 
  48   0   4      106.47      270.10   1182.40 o 
  49   0   4     2771.46     2518.55    547.33 o 
  50   0   4       95.38       16.66   1132.92 o 
  51   0   4     2088.55     1313.26   1244.09 o 
  52   0   4       70.53     -147.93   1268.73 o 
  53   0   4     1420.55      961.31   1257.69 o 
  54   0   4       52.18      669.45    567.47 o 
   0   1   4   205014.33   208794.77   1469.45 o 
   1   1   4     3101.47     2972.87    235.87 o 
   2   1   4   197595.20   197117.28   1454.19 o 
   3   1   4     5281.19     4979.41    311.21 o 
   4   1   4   182812.80   181375.09   1463.87 o 
   5   1   4     7475.97     7039.94    482.60 o 
   6   1   4   145343.94   144004.64   1397.77 o 
   7   1   4     7119.62     6499.64    507.32 o 
   8   1   4   101514.34    97293.55   1232.11 o 
   9   1   4     2514.73     2280.61    216.14 o 
  10   1   4    83681.30    83945.64   1206.94 o 
  11   1   4     5460.96     5821.91    562.24 o 
  12   1   4    90691.76    94746.41   1351.25 o 
  13   1   4     4288.23     3503.21    315.17 o 
  14   1   4   117182.45   119947.73   1595.71 o 
  15   1   4     2302.58     1040.74    303.49 o 
  16   1   4   114966.30   117048.67   1669.19 o 
  17   1   4     1019.58        0.00    687.18 o 
  18   1   4    93568.45    98156.52   1650.93 o 
  19   1   4     1274.49     1383.97    314.06 o 
  20   1   4    70390.51    72514.98   1472.58 o 
  21   1   4     2295.85     2748.45    336.80 o 
  22   1   4    51950.38    55238.44   1381.96 o 
  23   1   4      445.08      905.75    328.17 o 
  24   1   4    26382.94    28121.67   1134.96 o 
  25   1   4      848.21     2010.48    342.82 o 
  26   1   4    54273.35    53652.26   1503.70 o 
  27   1   4     5702.69     7111.54    666.66 o 
  28   1   4    40886.95    40395.23   1393.88 o 
  29   1   4     1090.77     2309.90    382.71 o 
  30   1   4    33552.83    33415.55   1366.81 o 
  31   1   4      406.78       55.03    885.55 o 
  32   1   4    19042.20    19387.08   1211.44 o 
  33   1   4      137.55      361.99    832.02 o 
  34   1   4    12666.41    11890.98   1106.90 o 
  35   1   4      102.22     -735.59    917.85 o 
  36   1   4    11744.82    12263.41   1196.23 o 
  37   1   4      205.20      -56.04    968.34 o 
  38   1   4    11191.06    11729.36    855.71 o 
  39   1   4      461.51      908.77   1003.19 o 
  40   1   4    10302.17    10389.59    877.88 o 
  41   1   4      442.69      -98.96   1031.96 o 
  42   1   4     8856.74     9391.23    707.09 o 
  43   1   4      428.02      830.01   1007.73 o 
  44   1   4     4131.07     3990.16    520.61 o 
  45   1   4       30.32      242.84   1023.86 o 
  46   1   4     2962.83     2221.68    531.18 o 
  47   1   4       53.19     1357.58   1091.52 o 
  48   1   4     2883.21     3270.39    543.80 o 
  49   1   4       68.33      814.85   1151.09 o 
  50   1   4     2856.46     2649.33    559.96 o 
  51   1   4       82.07     -351.39   1145.54 o 
  52   1   4     2423.25     1199.67    588.73 o 
  53   1   4       51.49      731.55   1301.04 o 
  54   1   4     1323.51    -1021.39   1431.36 o 
   0   2   4     1040.26      836.15    171.17 o 
   1   2   4    75186.85    73492.14    992.31 o 
   2   2   4     1974.62     1728.03    176.74 o 
   3   2   4    93553.31    92345.30   1112.53 o 
   4   2   4     3505.67     3814.20    306.07 o 
   5   2   4   126511.61   123418.29   1310.58 o 
   6   2   4      230.31      519.01    407.43 o 
   7   2   4   102459.57    96944.30   1222.52 o 
   8   2   4     1522.33     1520.38    202.99 o 
   9   2   4   163834.69   163860.92   1604.77 o 
  10   2   4     1209.39      859.88    219.14 o 
  11   2   4   106770.84   103302.69   1364.06 o 
  12   2   4      129.68      320.59    480.64 o 
  13   2   4   105582.28   101292.97   1428.92 o 
  14   2   4     3042.45     3161.28    279.77 o 
  15   2   4    86089.81    83724.70   1369.94 o 
  16   2   4     4031.73     3918.53    356.55 o 
  17   2   4    59656.13    56392.30   1214.87 o 
  18   2   4     1641.77     1750.08    276.20 o 
  19   2   4    44467.77    43644.52   1172.65 o 
  20   2   4      933.98      574.57    291.83 o 
  21   2   4    46149.89    47721.26   1266.79 o 
  22   2   4      507.20     -522.55    744.70 o 
  23   2   4    39770.75    38548.51   1268.57 o 
  24   2   4     1524.37      805.84    826.04 o 
  25   2   4    52359.27    51030.58   1464.93 o 
  26   2   4      403.53      -47.96    859.30 o 
  27   2   4    23051.79    25582.32   1182.53 o 
  28   2   4       13.48      279.69    853.72 o 
  29   2   4    21791.43    22202.05   1215.22 o 
  30   2   4      627.23      156.51    872.44 o 
  31   2   4    18519.84    17186.47   1231.11 o 
  32   2   4      649.50     1251.60    854.26 o 
  33   2   4    16585.17    14474.01   1194.55 o 
  34   2   4      507.28      185.29    901.21 o 
  35   2   4    16596.19    15438.12   1303.14 o 
  36   2   4      611.56     1301.58    432.68 o 
  37   2   4    14396.71    14237.58    895.25 o 
  38   2   4      556.76      507.91    992.08 o 
  39   2   4    10599.94    10884.24    866.78 o 
  40   2   4       72.14     1059.21    981.96 o 
  41   2   4     5989.62     5306.05    514.60 o 
  42   2   4       46.16      788.60   1011.75 o 
  43   2   4     4603.05     3997.82    539.81 o 
  44   2   4       96.76      928.95    990.55 o 
  45   2   4     4319.83     4537.54    533.74 o 
  46   2   4      165.37     -809.81   1132.42 o 
  47   2   4     3142.28     2957.37    537.75 o 
  48   2   4       94.40       72.70   1189.46 o 
  49   2   4     2110.07     1152.70   1258.23 o 
  50   2   4       60.64     -923.40   1191.48 o 
  51   2   4     1542.32       -6.06   1247.09 o 
  52   2   4       34.16      258.49   1259.64 o 
  53   2   4     1104.57     1621.69    558.91 o 
   0   3   4    88834.89    86925.82   1211.45 o 
   1   3   4     1145.21      947.22    201.97 o 
   2   3   4    93114.13    90934.58   1238.86 o 
   3   3   4     3054.69     2698.24    246.44 o 
   4   3   4   100873.44    98812.70   1307.84 o 
   5   3   4     2709.61     2782.48    243.91 o 
   6   3   4    85063.17    83610.47   1231.50 o 
   7   3   4     4239.76     4449.50    359.60 o 
   8   3   4   106276.24   104103.15   1384.27 o 
   9   3   4     3182.58     3316.34    314.62 o 
  10   3   4    78965.47    78393.39   1272.48 o 
  11   3   4     2690.91     2472.86    249.96 o 
  12   3   4   101819.75    98907.50   1482.63 o 
  13   3   4     4566.23     4722.17    367.17 o 
  14   3   4    95496.97    94101.23   1508.37 o 
  15   3   4     2002.98     1994.01    281.76 o 
  16   3   4    77935.25    75540.77   1433.36 o 
  17   3   4      780.80     1054.72    291.32 o 
  18   3   4    58844.43    56402.49   1345.43 o 
  19   3   4      752.39      658.38    646.26 o 
  20   3   4    43328.92    43452.96   1216.20 o 
  21   3   4     1366.30     1424.85    306.98 o 
  22   3   4    36138.46    34881.64   1225.60 o 
  23   3   4      490.96     -266.07    702.29 o 
  24   3   4    20756.34    22469.16   1079.25 o 
  25   3   4     1040.12      825.00    556.90 o 
  26   3   4    28365.70    27663.90   1242.51 o 
  27   3   4     1896.62     -681.64    928.54 o 
  28   3   4    21938.45    20543.93   1188.90 o 
  29   3   4      363.17     -850.71    864.34 o 
  30   3   4    21111.20    20486.91   1290.89 o 
  31   3   4      199.02     -962.78    962.78 o 
  32   3   4    18869.92    19919.17   1256.82 o 
  33   3   4      320.60     -529.11    951.68 o 
  34   3   4    17095.96    18709.04   1340.55 o 
  35   3   4      352.17     1320.24    975.92 o 
  36   3   4    12967.01    13610.54   1299.32 o 
  37   3   4      294.80     1286.92   1025.39 o 
  38   3   4     9454.24     8819.31    716.21 o 
  39   3   4      225.46     -574.04   1092.03 o 
  40   3   4     5893.14     5924.13    533.28 o 
  41   3   4      302.70     -222.65   1066.79 o 
  42   3   4     6180.94     6120.60    573.68 o 
  43   3   4      288.08      984.50   1217.75 o 
  44   3   4     3226.22     2842.27    562.50 o 
  45   3   4       51.59     -488.20   1184.41 o 
  46   3   4     2759.14     1347.64   1307.24 o 
  47   3   4       66.48     -350.38   1187.95 o 
  48   3   4     2126.98     2012.05    565.50 o 
  49   3   4       33.26     -775.47   1175.83 o 
  50   3   4     1629.77      492.27   1349.08 o 
  51   3   4       19.08      364.51   1205.11 o 
  52   3   4     1296.43     1205.67    880.02 o 
   0   4   4     1011.88      844.70    234.78 o 
   1   4   4    54368.83    57392.39   1150.33 o 
   2   4   4     1282.66     1491.01    237.81 o 
   3   4   4    67840.35    67522.70   1240.80 o 
   4   4   4     1599.32     1478.42    248.42 o 
   5   4   4    83155.86    84491.05   1369.66 o 
   6   4   4      752.56      861.85    251.94 o 
   7   4   4    73341.21    73244.16   1334.51 o 
   8   4   4     1025.47     1134.01    259.52 o 
   9   4   4    77196.05    76394.59   1384.98 o 
  10   4   4     1130.28      564.99    624.57 o 
  11   4   4    50472.36    49815.19   1160.77 o 
  12   4   4      238.04      481.65    333.72 o 
  13   4   4    42121.19    41601.41   1140.24 o 
  14   4   4      788.11      208.52    640.71 o 
  15   4   4    39891.06    38930.83   1130.85 o 
  16   4   4     1458.85     1755.58    295.37 o 
  17   4   4    42017.13    41484.50   1220.50 o 
  18   4   4     1415.45     1469.79    309.51 o 
  19   4   4    39790.84    38529.87   1237.94 o 
  20   4   4      870.59       96.94    724.01 o 
  21   4   4    33143.67    33324.16   1261.62 o 
  22   4   4      515.24      945.64    766.41 o 
  23   4   4    27577.86    28836.04   1200.95 o 
  24   4   4      464.47     -190.84    764.38 o 
  25   4   4    25732.63    24905.60   1228.06 o 
  26   4   4      157.80     -400.36    828.99 o 
  27   4   4    19719.60    19012.53   1217.50 o 
  28   4   4      183.05      393.29    884.53 o 
  29   4   4    18560.70    17578.04   1269.94 o 
  30   4   4      580.43     -587.68    951.70 o 
  31   4   4    15824.92    15446.40   1231.33 o 
  32   4   4      519.03     -152.98   1003.69 o 
  33   4   4    11235.86    10116.91    870.86 o 
  34   4   4      232.78       34.84    943.10 o 
  35   4   4     8249.68     9604.71    851.53 o 
  36   4   4      190.76       70.18   1024.88 o 
  37   4   4     6933.36     6728.42    540.37 o 
  38   4   4      372.39     1429.80    474.58 o 
  39   4   4     7292.22     8456.67    739.86 o 
  40   4   4      108.13     1318.71   1127.37 o 
  41   4   4     3889.32     3359.92    557.46 o 
  42   4   4       26.29      715.39   1085.46 o 
  43   4   4     4047.32     4027.98    587.76 o 
  44   4   4       91.59      352.90   1125.85 o 
  45   4   4     2684.67     2554.39    558.95 o 
  46   4   4       35.49    -1261.66   1261.66 o 
  47   4   4     2225.71      359.49   1300.64 o 
  48   4   4       56.63      455.89   1280.34 o 
  49   4   4     1695.56      174.19   1396.04 o 
  50   4   4       67.27     -552.32   1333.85 o 
   0   5   4    85424.03    86797.66   1580.45 o 
   1   5   4     2237.31     2122.76    312.05 o 
   2   5   4    73875.41    73170.21   1472.20 o 
   3   5   4     1580.98     1939.38    287.30 o 
   4   5   4    51910.09    53266.82   1294.79 o 
   5   5   4      228.84       82.80    649.77 o 
   6   5   4    31506.07    30805.59   1066.92 o 
   7   5   4     1096.56     1312.74    285.27 o 
   8   5   4    51406.50    51321.24   1298.69 o 
   9   5   4     2402.28     2368.17    310.03 o 
  10   5   4    35192.65    33510.03   1159.18 o 
  11   5   4     1442.47      982.55    708.39 o 
  12   5   4    46924.90    48204.34   1300.21 o 
  13   5   4     2052.88     1891.45    326.69 o 
  14   5   4    32022.74    31026.54   1176.56 o 
  15   5   4      206.79     -704.80    704.80 o 
  16   5   4    24658.40    25631.32   1110.27 o 
  17   5   4       66.58      -12.12    751.24 o 
  18   5   4    27446.64    26950.60   1202.43 o 
  19   5   4      507.41     -211.04    770.95 o 
  20   5   4    32141.17    31240.69   1275.52 o 
  21   5   4     1431.95      942.15    379.69 o 
  22   5   4    35731.73    32501.10   1387.49 o 
  23   5   4      687.75     -681.09    948.67 o 
  24   5   4    23053.40    23917.30   1283.39 o 
  25   5   4      824.90      418.55    927.98 o 
  26   5   4    17442.75    18031.45   1244.58 o 
  27   5   4      437.55      457.42    902.72 o 
  28   5   4    12118.02    11963.30   1094.19 o 
  29   5   4      261.57      683.09    888.07 o 
  30   5   4    10850.92    11255.20    826.89 o 
  31   5   4      232.17      241.83    977.43 o 
  32   5   4    11119.20    12547.80   1195.63 o 
  33   5   4      330.03     -101.98    987.53 o 
  34   5   4     9940.64     9071.93    729.86 o 
  35   5   4      213.80      423.08   1081.93 o 
  36   5   4     6009.57     7530.52    692.35 o 
  37   5   4       77.04    -1114.74   1114.74 o 
  38   5   4     3908.06     3979.50    551.91 o 
  39   5   4       26.28      467.50   1124.84 o 
  40   5   4     2327.18      543.79    912.38 o 
  41   5   4      140.53       36.86   1160.18 o 
  42   5   4     3673.76     3402.28    585.23 o 
  43   5   4      110.99     -604.83   1292.96 o 
  44   5   4     2722.10     3100.20    627.11 o 
  45   5   4       52.93     1075.87   1329.81 o 
  46   5   4     2758.29     2029.27    618.53 o 
  47   5   4       78.03    -1032.45   1324.77 o 
   0   6   4      232.73     -516.99    723.98 o 
   1   6   4    23970.04    22673.71   1108.69 o 
   2   6   4      498.37     -748.23    748.23 o 
   3   6   4    36522.94    35678.20   1255.68 o 
   4   6   4     1290.59     1054.74    778.05 o 
   5   6   4    47380.45    46296.34   1397.67 o 
   6   6   4     1225.56       93.91    802.28 o 
   7   6   4    38532.65    39083.66   1324.60 o 
   8   6   4      341.72      604.84    746.20 o 
   9   6   4    28666.86    30189.89   1192.36 o 
  10   6   4      309.46       84.31    713.89 o 
  11   6   4    16698.66    17674.27   1025.81 o 
  12   6   4       32.46      415.50    703.78 o 
  13   6   4    16397.39    15857.13   1045.49 o 
  14   6   4      265.82     -610.39    803.75 o 
  15   6   4    21046.32    19736.89   1123.56 o 
  16   6   4      829.80      534.67    803.78 o 
  17   6   4    27907.23    30170.36   1289.27 o 
  18   6   4      975.14       80.78    897.69 o 
  19   6   4    24970.30    24872.33   1291.06 o 
  20   6   4      408.93      -65.63    917.36 o 
  21   6   4    16435.41    19430.91   1108.07 o 
  22   6   4      219.84      383.20    869.38 o 
  23   6   4    13009.98    11006.42    836.08 o 
  24   6   4      142.79      455.89    915.32 o 
  25   6   4    11921.17    11297.17   1129.01 o 
  26   6   4      218.51      580.60    927.95 o 
  27   6   4    12479.91    12954.73   1238.64 o 
  28   6   4      321.54      934.01   1015.80 o 
  29   6   4    11151.06    11440.45    879.41 o 
  30   6   4      320.66     -439.74   1105.16 o 
  31   6   4     7966.21     8796.32    820.19 o 
  32   6   4      169.59    -1167.76   1167.76 o 
  33   6   4     4943.77     6264.18    575.16 o 
  34   6   4       62.93      -22.72   1110.20 o 
  35   6   4     3357.20     3300.26    537.25 o 
  36   6   4       53.15      423.58   1078.90 o 
  37   6   4     3209.96     4058.64    540.78 o 
  38   6   4      182.74     -974.90   1183.91 o 
  39   6   4     4446.93     5952.41    596.35 o 
  40   6   4       64.49     -435.70   1243.48 o 
  41   6   4     2456.41     2856.29    580.65 o 
  42   6   4       12.51     1443.41   1190.97 o 
  43   6   4     2817.56     3333.48    632.66 o 
  44   6   4       72.68     1686.75   1322.75 o 
   0   7   4    24981.21    25769.20   1253.15 o 
   1   7   4      548.86      761.86    829.51 o 
   2   7   4    23810.11    24925.00   1227.80 o 
   3   7   4      591.44      580.61    370.58 o 
   4   7   4    20408.38    18958.06   1216.97 o 
   5   7   4      242.23     1011.76    809.31 o 
   6   7   4    15901.64    17237.25   1118.16 o 
   7   7   4      553.14      -50.49    860.82 o 
   8   7   4    24238.10    24452.42   1285.93 o 
   9   7   4      714.16      864.86    393.30 o 
  10   7   4    17861.14    17111.34   1158.17 o 
  11   7   4      255.92     -544.75    863.83 o 
  12   7   4    24634.18    23573.77   1355.68 o 
  13   7   4      801.90     1086.51    876.48 o 
  14   7   4    20041.67    20903.95   1254.79 o 
  15   7   4      380.20     -801.74    933.00 o 
  16   7   4    15472.62    16243.86   1191.35 o 
  17   7   4      176.99     -850.20    926.94 o 
  18   7   4    12650.58    12221.43   1114.90 o 
  19   7   4      153.39      332.71    904.22 o 
  20   7   4    10984.95    10947.97    822.84 o 
  21   7   4      320.18     -990.56    990.56 o 
  22   7   4    12273.64    12556.90    872.39 o 
  23   7   4      267.32     -952.69   1037.51 o 
  24   7   4     9669.35     9355.12    844.50 o 
  25   7   4      477.27      858.29    584.64 o 
  26   7   4     7517.55     9041.55    838.35 o 
  27   7   4      154.41      -25.24   1045.07 o 
  28   7   4     5473.72     4619.08    534.78 o 
  29   7   4       85.78     -230.22   1125.85 o 
  30   7   4     4363.29     4193.67    534.24 o 
  31   7   4       55.82    -1333.35   1333.35 o 
  32   7   4     4772.44     4840.08    563.54 o 
  33   7   4      114.83    -1345.97   1345.97 o 
  34   7   4     5247.43     6208.12    591.32 o 
  35   7   4      152.63     -462.46   1276.30 o 
  36   7   4     4233.49     4467.29    595.34 o 
  37   7   4       77.37    -1375.25   1375.25 o 
  38   7   4     2919.00     1655.13   1368.34 o 
  39   7   4       21.94     -136.82   1268.22 o 
  40   7   4     1657.86     1346.05    613.95 o 
   0   8   4      111.29      -41.40    895.63 o 
   1   8   4     9345.45     9611.20    782.37 o 
   2   8   4      156.37     -964.80    967.83 o 
   3   8   4    11822.75    12229.92   1178.49 o 
   4   8   4      387.20     -996.62    996.62 o 
   5   8   4    14941.91    14893.60   1248.37 o 
   6   8   4      352.40    -1019.84   1019.84 o 
   7   8   4    13743.33    14252.16   1316.00 o 
   8   8   4      130.10       -4.04    996.10 o 
   9   8   4    14574.13    15483.81   1246.32 o 
  10   8   4      290.97       23.22    964.81 o 
  11   8   4    11874.37    15472.25   1192.12 o 
  12   8   4      153.29     -769.92    920.88 o 
  13   8   4    11118.59    11047.86    820.81 o 
  14   8   4      196.70     -558.38   1022.36 o 
  15   8   4     9829.93    10161.26    837.43 o 
  16   8   4      239.42     -794.16    996.11 o 
  17   8   4    10015.10     9650.65    885.41 o 
  18   8   4      301.02     1381.32    981.97 o 
  19   8   4     8683.65     9618.23    884.35 o 
  20   8   4      218.69      769.42   1075.37 o 
  21   8   4     6295.04     6125.64    545.90 o 
  22   8   4      114.36      187.31   1071.83 o 
  23   8   4     4481.12     3912.93    542.83 o 
  24   8   4       38.09      276.16   1121.30 o 
  25   8   4     4222.03     4576.38    526.67 o 
  26   8   4       59.51    -1203.60   1203.60 o 
  27   8   4     3929.62     4363.73    541.81 o 
  28   8   4       56.98    -1307.60   1307.60 o 
  29   8   4     4466.57     3751.81    592.31 o 
  30   8   4      105.69    -1503.99   1503.99 o 
  31   8   4     4049.01     3898.68    605.43 o 
  32   8   4       91.66    -1445.93   1445.93 o 
  33   8   4     3369.56     3799.10    585.21 o 
  34   8   4       69.31    -1398.48   1398.48 o 
  35   8   4     2364.45     1699.02   1328.92 o 
   0   9   4     9481.75    11553.92    878.31 o 
   1   9   4      197.97      844.64   1068.81 o 
   2   9   4     8872.47     9841.48    872.23 o 
   3   9   4      132.23      767.90    733.57 o 
   4   9   4     7814.14     7462.34    705.53 o 
   5   9   4       90.32      265.56   1030.43 o 
   6   9   4     7121.21     7644.42    682.78 o 
   7   9   4      210.01    -1071.33   1071.33 o 
   8   9   4     8457.98     8909.47    701.00 o 
   9   9   4      263.56      498.31   1047.60 o 
  10   9   4     7237.36     7271.23    639.35 o 
  11   9   4      139.93      207.00   1145.54 o 
  12   9   4     7936.83     8071.90    723.20 o 
  13   9   4      191.88        2.02   1123.84 o 
  14   9   4     6943.74     6981.24    637.83 o 
  15   9   4      156.95      683.59    773.46 o 
  16   9   4     5843.93     6290.09    624.16 o 
  17   9   4      105.25       34.33   1149.58 o 
  18   9   4     4735.53     4616.35    558.99 o 
  19   9   4       70.18     1527.22   1065.77 o 
  20   9   4     4025.69     4040.57    565.03 o 
  21   9   4      100.69     -180.24   1149.07 o 
  22   9   4     4279.19     3864.89    574.13 o 
  23   9   4       79.50      301.91   1194.51 o 
  24   9   4     3606.84     4453.03    589.76 o 
  25   9   4       82.25    -1414.13   1414.13 o 
  26   9   4     3372.42     3738.50    596.32 o 
  27   9   4       48.77     1088.49    725.49 o 
   0  10   4      106.99     -141.87   1197.04 o 
   1  10   4     5425.32     4777.04    605.97 o 
   2  10   4       94.43    -1294.47   1294.47 o 
   3  10   4     4996.55     5494.01    583.23 o 
   4  10   4      119.54      907.75   1188.96 o 
   5  10   4     4822.73     4981.43    577.67 o 
   6  10   4       70.32    -1236.92   1236.92 o 
   7  10   4     3788.15     4390.45    585.73 o 
   8  10   4       55.12     1000.14    688.64 o 
   9  10   4     4251.37     4357.70    563.52 o 
  10  10   4      119.66     1118.28   1077.38 o 
  11  10   4     3689.45     3210.89    578.15 o 
  12  10   4       83.38    -1242.47   1242.47 o 
  13  10   4     3385.01     1660.72   1348.67 o 
  14  10   4       52.19    -1259.64   1259.64 o 
  15  10   4     2834.09     2703.34    584.70 o 
  16  10   4       34.61    -1251.56   1251.56 o 
   0   1   5      278.47      393.81    376.64 o 
   1   1   5       84.88      397.33    366.03 o 
   2   1   5       27.07     -386.73    386.73 o 
   3   1   5       56.38      239.31    378.15 o 
   4   1   5     1087.68     1534.97    187.33 o 
   5   1   5       12.75     -282.22    431.15 o 
   6   1   5      545.52      669.99    195.90 o 
   7   1   5       21.61     -492.24    492.24 o 
   8   1   5      566.44      737.65    216.60 o 
   9   1   5     1853.67     1862.78    234.30 o 
  10   1   5     2973.86     2811.38    278.76 o 
  11   1   5      939.85      101.49    535.71 o 
  12   1   5      642.50      150.96    534.68 o 
  13   1   5      416.26      369.57    539.21 o 
  14   1   5      324.34       28.78    605.85 o 
  15   1   5        0.52     -116.62    581.60 o 
  16   1   5     1068.92     1037.58    278.71 o 
  17   1   5      111.19      892.61    619.98 o 
  18   1   5      269.49     -664.92    664.92 o 
  19   1   5       76.60     -683.08    683.08 o 
  20   1   5      199.74      360.98    293.83 o 
  21   1   5      761.77      124.71    665.95 o 
  22   1   5      632.00     -268.60    734.10 o 
  23   1   5       42.81     -529.60    712.36 o 
  24   1   5        3.11      508.90    393.29 o 
  25   1   5       98.01      248.90    696.72 o 
  26   1   5      292.86     -579.59    746.71 o 
  27   1   5      448.54      610.40    746.21 o 
  28   1   5      397.25      453.38    738.13 o 
  29   1   5       51.15      359.97    761.84 o 
  30   1   5       46.77     -670.46    801.73 o 
  31   1   5       34.83      582.11    785.57 o 
  32   1   5       36.13      578.57    468.01 o 
  33   1   5      228.74     -887.06    887.06 o 
  34   1   5       45.93      -16.66    842.62 o 
  35   1   5      222.44      643.20    804.26 o 
  36   1   5        0.28      732.56    854.73 o 
  37   1   5       38.94     -942.58    942.58 o 
  38   1   5       64.40      294.84    839.09 o 
  39   1   5       16.64       78.25    914.31 o 
  40   1   5       85.94     -397.83    999.13 o 
  41   1   5        6.22     -250.41    979.94 o 
  42   1   5        3.55      833.02    440.75 o 
  43   1   5        0.20     -654.30   1029.92 o 
  44   1   5       21.42     -432.67   1023.86 o 
  45   1   5       43.03     -263.03   1021.85 o 
  46   1   5        9.08      477.60   1075.86 o 
  47   1   5        6.47     -663.90   1140.99 o 
  48   1   5        0.22     1221.77   1059.20 o 
  49   1   5        2.23      980.95    777.99 o 
  50   1   5        2.33    -1079.90   1118.27 o 
  51   1   5        7.64      847.67    657.33 o 
  52   1   5        3.72      724.98   1174.82 o 
  53   1   5        4.28     -506.38   1124.33 o 
   0   2   5      722.31      703.33    179.24 o 
   1   2   5     2146.93     2281.46    211.58 o 
   2   2   5       92.67     -315.54    412.98 o 
   3   2   5      620.14      519.03    402.40 o 
   4   2   5      901.59      416.04    194.39 o 
   5   2   5      324.55      -81.79    417.54 o 
   6   2   5     6170.99     6278.08    500.61 o 
   7   2   5     1332.47     1078.52    199.95 o 
   8   2   5       86.61     -445.80    445.80 o 
   9   2   5        4.08     -455.89    455.89 o 
  10   2   5      714.01      161.57    495.81 o 
  11   2   5     3390.61     3361.35    307.55 o 
  12   2   5      522.24      541.74    224.17 o 
  13   2   5     1743.77      477.16    549.37 o 
  14   2   5       32.65      582.61    514.96 o 
  15   2   5       17.80      290.30    520.01 o 
  16   2   5     1507.12     1581.41    262.56 o 
  17   2   5      354.54      443.28    417.03 o 
  18   2   5     1485.11     1695.51    277.70 o 
  19   2   5      151.39      236.78    310.49 o 
  20   2   5      520.93      372.60    327.67 o 
  21   2   5       44.07     -290.80    667.43 o 
  22   2   5        1.33     -706.81    706.81 o 
  23   2   5     1295.32     1763.63    310.01 o 
  24   2   5      239.64     -106.53    741.15 o 
  25   2   5      155.13      246.38    736.60 o 
  26   2   5        5.56     -768.91    768.91 o 
  27   2   5      153.84      -38.37    757.81 o 
  28   2   5      143.22      -72.70    770.93 o 
  29   2   5       79.36     1094.04    778.50 o 
  30   2   5      361.42     -785.58    840.61 o 
  31   2   5       33.76     -457.41    827.47 o 
  32   2   5      183.55      949.66    365.02 o 
  33   2   5       58.64     -862.81    862.81 o 
  34   2   5       26.23     1033.96    852.21 o 
  35   2   5      192.32      -13.63    869.38 o 
  36   2   5       40.56     -899.67    929.46 o 
  37   2   5       69.77     -485.68    924.41 o 
  38   2   5       20.95       64.12    982.97 o 
  39   2   5       11.88      640.67    942.08 o 
  40   2   5       73.91    -1041.54   1041.54 o 
  41   2   5       46.72      161.05   1044.06 o 
  42   2   5       12.86      804.75    692.67 o 
  43   2   5       60.27     1269.23   1021.85 o 
  44   2   5       16.30    -1133.92   1133.92 o 
  45   2   5       14.15    -1104.14   1104.14 o 
  46   2   5        0.56      937.03   1041.03 o 
  47   2   5        1.86     1512.07   1081.42 o 
  48   2   5        1.78       43.42   1154.12 o 
  49   2   5        0.30      134.29   1162.70 o 
  50   2   5        9.75       61.59   1158.66 o 
  51   2   5        0.52    -1313.66   1313.66 o 
  52   2   5        4.36     -172.16   1296.49 o 
   0   3   5       80.72       86.33    455.89 o 
   1   3   5      690.29      596.78    471.07 o 
   2   3   5      129.51      277.68    430.15 o 
   3   3   5      500.75      548.81    198.42 o 
   4   3   5       45.66     -198.41    437.72 o 
   5   3   5      944.40      896.71    208.52 o 
   6   3   5       31.78      199.93    456.40 o 
   7   3   5      802.48      546.30    479.15 o 
   8   3   5     1600.82     1578.91    229.24 o 
   9   3   5     2442.86     2372.81    235.31 o 
  10   3   5      301.32      654.32    485.19 o 
  11   3   5      760.34     1277.88    225.69 o 
  12   3   5        5.31     -400.36    532.63 o 
  13   3   5      444.75     -185.80    563.95 o 
  14   3   5      581.35      629.59    244.36 o 
  15   3   5       92.87      124.20    560.91 o 
  16   3   5      955.12      871.96    266.08 o 
  17   3   5       14.11     -602.30    602.30 o 
  18   3   5      774.85      768.44    637.17 o 
  19   3   5      320.08      575.05    608.88 o 
  20   3   5       50.86      249.91    649.76 o 
  21   3   5     1690.53     1679.86    303.46 o 
  22   3   5      303.79     -599.28    738.63 o 
  23   3   5      414.16      439.24    676.53 o 
  24   3   5        5.68      -30.80    733.57 o 
  25   3   5     1383.93     1595.50    338.79 o 
  26   3   5       32.17      299.38    737.61 o 
  27   3   5       68.65      439.23    541.22 o 
  28   3   5      499.14     -116.12    774.48 o 
  29   3   5        5.20     -859.28    859.28 o 
  30   3   5      401.64      -86.33    803.25 o 
  31   3   5       84.13      492.24    836.06 o 
  32   3   5       16.97        5.05    861.30 o 
  33   3   5      322.72     -975.41    975.41 o 
  34   3   5       74.93      337.75    902.70 o 
  35   3   5      406.84     1295.51    966.83 o 
  36   3   5       54.58     -108.04    897.14 o 
  37   3   5      109.27      676.52    916.84 o 
  38   3   5       58.27      495.27    955.20 o 
  39   3   5       41.62     -711.86   1071.83 o 
  40   3   5      448.98      285.25    962.29 o 
  41   3   5       14.47      -58.06   1042.04 o 
  42   3   5      110.52      678.54    605.33 o 
  43   3   5        7.83      444.28   1094.54 o 
  44   3   5        4.56      349.37   1048.60 o 
  45   3   5      195.12     -735.09   1172.81 o 
  46   3   5       14.35     -325.13   1180.88 o 
  47   3   5      105.74     -823.44   1223.79 o 
  48   3   5        0.61    -1055.16   1215.21 o 
  49   3   5       17.63      872.40    529.60 o 
  50   3   5       17.98      310.49   1178.35 o 
  51   3   5        0.26     -444.78   1216.72 o 
   0   4   5      153.51      198.92    516.48 o 
   1   4   5     1881.16     1935.91    243.88 o 
   2   4   5      608.54      -49.98    551.84 o 
   3   4   5      450.27      395.83    521.54 o 
   4   4   5     1994.50     1826.86    247.42 o 
   5   4   5      181.41      172.67    513.45 o 
   6   4   5     3981.48     3728.46    359.56 o 
   7   4   5      251.88     -552.84    552.84 o 
   8   4   5      268.95      411.47    547.28 o 
   9   4   5      565.63      572.54    554.36 o 
  10   4   5      327.60      217.10    579.60 o 
  11   4   5     4672.24     4529.54    445.93 o 
  12   4   5      135.28      334.22    589.18 o 
  13   4   5     1830.32      890.69    636.20 o 
  14   4   5      165.42     -512.44    610.89 o 
  15   4   5       16.97     -324.12    598.77 o 
  16   4   5     1693.07     1155.75    294.87 o 
  17   4   5      149.03     -330.18    620.99 o 
  18   4   5     1733.85     2056.52    309.51 o 
  19   4   5        9.98     -667.43    667.43 o 
  20   4   5      849.08     1198.10    308.49 o 
  21   4   5      318.71      423.59    701.27 o 
  22   4   5      207.47      591.20    724.49 o 
  23   4   5     1203.68      391.80    781.58 o 
  24   4   5        5.03     -101.98    799.20 o 
  25   4   5      186.60     -793.15    793.15 o 
  26   4   5      229.58      437.72    749.73 o 
  27   4   5      171.53      758.31    779.52 o 
  28   4   5      555.68     -268.09    864.35 o 
  29   4   5        4.76      599.78    554.34 o 
  30   4   5      621.65      215.08    870.92 o 
  31   4   5        4.06      327.15    808.79 o 
  32   4   5      236.73    -1010.75   1010.75 o 
  33   4   5       87.93     -890.08    978.43 o 
  34   4   5       15.00     -134.80    894.11 o 
  35   4   5      197.67      624.02    981.46 o 
  36   4   5       12.42    -1066.27   1066.27 o 
  37   4   5      120.53      696.21    975.40 o 
  38   4   5       14.94     -320.08   1089.50 o 
  39   4   5       30.33      771.43   1014.78 o 
  40   4   5       40.83    -1150.59   1162.20 o 
  41   4   5       10.42      518.50   1106.66 o 
  42   4   5       69.03      269.60   1129.89 o 
  43   4   5       90.00     -845.14   1184.41 o 
  44   4   5       64.14     -470.03   1171.79 o 
  45   4   5       31.00      432.67   1143.52 o 
  46   4   5       19.58      565.95   1135.94 o 
  47   4   5       16.05    -1281.34   1281.34 o 
  48   4   5       27.12      883.51    544.24 o 
  49   4   5       24.31      178.72   1236.41 o 
   0   5   5      127.02      576.05    578.07 o 
   1   5   5     1965.32     2545.33    273.67 o 
   2   5   5      227.73     -558.39    595.75 o 
   3   5   5     1061.64      807.33    269.62 o 
   4   5   5      351.66      542.24    585.65 o 
   5   5   5      695.87      419.05    607.38 o 
   6   5   5     1046.90      900.23    273.15 o 
   7   5   5      756.18      392.80    446.82 o 
   8   5   5      865.28      738.15    605.36 o 
   9   5   5     1671.06     1738.93    284.27 o 
  10   5   5       32.53      504.86    420.05 o 
  11   5   5     1258.56     1408.17    292.34 o 
  12   5   5       45.65     -650.77    650.77 o 
  13   5   5      968.55      933.55    291.83 o 
  14   5   5      348.37     -340.28    658.36 o 
  15   5   5      506.85      589.70    623.52 o 
  16   5   5      739.29      188.83    675.03 o 
  17   5   5       83.86     -702.27    702.27 o 
  18   5   5      495.60      596.26    317.06 o 
  19   5   5      440.25       85.83    731.56 o 
  20   5   5      136.76      713.38    706.81 o 
  21   5   5     1116.26      558.92    563.97 o 
  22   5   5        8.76      164.59    744.67 o 
  23   5   5      611.32     -833.56    856.28 o 
  24   5   5       85.64     -617.45    839.09 o 
  25   5   5     1238.29      485.71    834.09 o 
  26   5   5      153.45     -901.19    901.19 o 
  27   5   5      114.62     -625.02    868.88 o 
  28   5   5      330.27     -925.43    925.43 o 
  29   5   5      129.18      418.53    876.45 o 
  30   5   5      279.71      370.07    878.47 o 
  31   5   5      143.84     1171.29    847.67 o 
  32   5   5      103.76     -953.69    953.69 o 
  33   5   5      185.18     -462.96    994.59 o 
  34   5   5       10.69     -216.59   1035.98 o 
  35   5   5      180.40       32.82   1051.64 o 
  36   5   5        6.22      395.81   1062.74 o 
  37   5   5      108.63      659.86   1059.71 o 
  38   5   5       22.81     1424.73   1039.01 o 
  39   5   5       15.76    -1126.35   1126.35 o 
  40   5   5      220.74     1185.43    822.94 o 
  41   5   5      106.55     1105.66   1131.40 o 
  42   5   5       26.84     -490.22   1292.45 o 
  43   5   5        7.39     1018.31   1166.74 o 
  44   5   5        7.18     1100.60   1190.47 o 
  45   5   5      128.57    -1086.98   1312.65 o 
  46   5   5       11.28     -477.10   1288.92 o 
   0   6   5     1186.58      424.11    490.25 o 
   1   6   5      223.54      226.69    332.20 o 
   2   6   5     1249.59      894.18    684.64 o 
   3   6   5     1076.01      456.93    709.38 o 
   4   6   5      835.87      120.16    714.92 o 
   5   6   5     1164.41     1403.11    296.88 o 
   6   6   5      606.32      323.12    694.21 o 
   7   6   5      309.30      358.96    671.48 o 
   8   6   5      462.04      796.69    310.50 o 
   9   6   5      219.62       23.73    662.89 o 
  10   6   5     1068.68      131.27    718.46 o 
  11   6   5      398.99     -741.66    741.66 o 
  12   6   5      894.07      322.12    753.80 o 
  13   6   5      311.19      164.59    697.23 o 
  14   6   5      784.85      407.44    739.66 o 
  15   6   5      284.14      783.05    322.61 o 
  16   6   5      845.55     1530.31    329.69 o 
  17   6   5      279.41      530.11    438.73 o 
  18   6   5      675.03     1073.38    352.41 o 
  19   6   5      227.16      704.80    789.11 o 
  20   6   5      491.73      440.76    775.99 o 
  21   6   5      155.42      837.57    350.88 o 
  22   6   5      389.47      950.68    801.74 o 
  23   6   5      349.82      256.98    836.57 o 
  24   6   5      141.02      195.38    875.94 o 
  25   6   5      458.47        8.08    884.54 o 
  26   6   5      163.19     1000.14    937.54 o 
  27   6   5      373.49     1004.19    942.60 o 
  28   6   5      277.02      -25.24    919.37 o 
  29   6   5      114.50     -193.87    967.32 o 
  30   6   5      344.49     -913.31   1023.37 o 
  31   6   5       19.29      754.27    944.10 o 
  32   6   5      306.72     -927.45   1040.54 o 
  33   6   5       35.45      -48.47   1000.64 o 
  34   6   5      136.35     -346.34   1078.90 o 
  35   6   5      161.60     -313.52   1123.83 o 
  36   6   5       86.73      591.20   1064.76 o 
  37   6   5      220.90      311.00   1222.29 o 
  38   6   5       95.86    -1143.52   1231.87 o 
  39   6   5       44.71     1732.19   1157.65 o 
  40   6   5       40.42     1073.85   1295.48 o 
  41   6   5        5.16     -321.09   1269.73 o 
  42   6   5      159.46    -1068.30   1288.92 o 
  43   6   5       28.27     -598.26   1317.19 o 
   0   7   5      962.72      751.27    811.86 o 
   1   7   5      587.47     -758.33    758.33 o 
   2   7   5      446.68      486.70    713.89 o 
   3   7   5      834.13      703.81    338.27 o 
   4   7   5       61.20     -761.84    761.84 o 
   5   7   5     1088.56      281.73    814.39 o 
   6   7   5      358.13     -230.73    812.84 o 
   7   7   5     1483.04      809.36    593.26 o 
   8   7   5      307.08     1100.62    767.40 o 
   9   7   5      798.24      338.78    800.24 o 
  10   7   5      482.42     -848.70    848.70 o 
  11   7   5      736.89      907.78    790.64 o 
  12   7   5      226.11      647.75    456.91 o 
  13   7   5      854.65     1139.02    371.09 o 
  14   7   5      292.16     -825.46    838.59 o 
  15   7   5     1153.41      268.10    877.50 o 
  16   7   5      153.65     -752.25    879.98 o 
  17   7   5      733.25      111.58    868.90 o 
  18   7   5      132.57     -905.73    905.73 o 
  19   7   5      463.72      947.14    889.08 o 
  20   7   5      420.21      886.56    386.73 o 
  21   7   5      199.17      101.98    896.65 o 
  22   7   5      494.15      514.97    963.81 o 
  23   7   5      201.65     1328.31    937.04 o 
  24   7   5      191.94     -493.76    730.54 o 
  25   7   5      398.20     1167.26   1009.24 o 
  26   7   5       52.81     -457.91    975.40 o 
  27   7   5      497.48     -271.62   1047.11 o 
  28   7   5       15.38     -422.57   1025.88 o 
  29   7   5      289.04      931.48   1044.07 o 
  30   7   5       87.27    -1124.34   1124.34 o 
  31   7   5      140.94    -1220.26   1220.26 o 
  32   7   5      252.12     -505.37   1218.75 o 
  33   7   5       81.81      985.50    806.77 o 
  34   7   5      200.32     -759.32   1132.42 o 
  35   7   5       82.03    -1291.95   1291.95 o 
  36   7   5       78.13      493.25   1064.26 o 
  37   7   5      158.12      324.63   1154.13 o 
  38   7   5        8.10    -1300.53   1300.53 o 
  39   7   5      211.59     -285.25   1288.93 o 
   0   8   5      988.53      -93.91    905.26 o 
   1   8   5       89.35      -68.66    847.67 o 
   2   8   5     1058.70      910.31    391.29 o 
   3   8   5      489.82     -593.23    839.10 o 
   4   8   5      575.05      455.90    898.68 o 
   5   8   5      752.23     1043.59    840.63 o 
   6   8   5      164.03     -238.80    899.17 o 
   7   8   5      558.65      255.97    857.28 o 
   8   8   5      473.75     -937.05    937.05 o 
   9   8   5      570.90      338.77    920.39 o 
  10   8   5      640.80     -317.57    923.42 o 
  11   8   5      347.15     -964.30    964.30 o 
  12   8   5     1104.85      787.63    989.58 o 
  13   8   5      195.91     -538.69    959.25 o 
  14   8   5      720.45     -712.38    972.90 o 
  15   8   5      292.34      326.65    933.00 o 
  16   8   5      422.43    -1006.72   1006.72 o 
  17   8   5      521.48     1199.58    975.92 o 
  18   8   5      290.87     -431.66    994.09 o 
  19   8   5      550.21     -194.38    978.45 o 
  20   8   5      252.51     -996.61    996.61 o 
  21   8   5      210.99      202.96   1043.56 o 
  22   8   5      352.42      317.56   1095.57 o 
  23   8   5       82.91      705.30    692.68 o 
  24   8   5      392.18     -851.21   1133.94 o 
  25   8   5      100.92    -1110.20   1110.20 o 
  26   8   5      204.98      339.27   1068.30 o 
  27   8   5      113.40    -1168.26   1168.26 o 
  28   8   5      185.10    -1135.45   1135.45 o 
  29   8   5      196.47      526.07   1151.10 o 
  30   8   5      112.09      645.72   1183.91 o 
  31   8   5      155.07    -1223.29   1223.29 o 
  32   8   5      154.90    -1117.27   1228.85 o 
  33   8   5       65.38    -1359.60   1359.60 o 
   0   9   5      537.92      497.81   1057.71 o 
   1   9   5      513.80     -874.44   1053.17 o 
   2   9   5      291.81     -134.30   1054.67 o 
   3   9   5      622.01     1125.37    963.30 o 
   4   9   5       99.71     -292.82   1010.74 o 
   5   9   5      713.74      808.31   1021.87 o 
   6   9   5      267.64     1011.76   1039.02 o 
   7   9   5      895.15      -42.92   1102.16 o 
   8   9   5      229.66     1190.98    950.16 o 
   9   9   5      424.66      265.06   1057.71 o 
  10   9   5      484.36     1345.49   1050.64 o 
  11   9   5      361.28       64.62   1054.68 o 
  12   9   5      359.18     1284.39   1010.75 o 
  13   9   5      327.40      667.94   1033.47 o 
  14   9   5      305.43     -554.85   1136.97 o 
  15   9   5      449.11     -844.15   1136.47 o 
  16   9   5      149.98      135.81    736.10 o 
  17   9   5      441.56      -37.87   1043.57 o 
  18   9   5       94.40     -104.00   1141.50 o 
  19   9   5      384.88     -656.33   1163.73 o 
  20   9   5      222.87      273.64   1084.96 o 
  21   9   5      241.25     -747.21   1111.22 o 
  22   9   5      287.48     1418.18   1102.63 o 
  23   9   5      248.47      338.77   1084.96 o 
  24   9   5      117.77      271.62   1213.19 o 
  25   9   5      213.97     -303.93   1238.95 o 
  26   9   5       97.30      638.15   1179.37 o 
   0  10   5      560.81      353.41   1211.70 o 
   1  10   5      141.20     -246.37   1160.69 o 
   2  10   5      589.89      134.30   1107.70 o 
   3  10   5      387.51      903.21   1085.47 o 
   4  10   5      350.68      467.01   1109.71 o 
   5  10   5      514.92      632.61    808.30 o 
   6  10   5      145.56     -743.16   1142.01 o 
   7  10   5      427.88      520.52   1144.54 o 
   8  10   5      304.68      -38.87   1094.56 o 
   9  10   5      270.40     -774.47   1215.22 o 
  10  10   5      319.97     1405.56   1101.12 o 
  11  10   5      138.84     -134.80   1096.57 o 
  12  10   5      458.52      832.03   1182.92 o 
  13  10   5      109.81      451.85   1127.37 o 
   0   0   6     6223.72     6259.60    497.60 o 
   1   0   6    17027.13    17293.20    655.40 o 
   2   0   6    15658.95    16680.98    635.59 o 
   3   0   6    13222.98    13788.87    624.81 o 
   4   0   6    37124.99    36514.51    894.27 o 
   5   0   6     2742.07     2781.01    260.07 o 
   6   0   6    18455.04    18048.80    731.30 o 
   7   0   6     3517.44     3584.18    318.67 o 
   8   0   6     5012.70     4713.53    414.68 o 
   9   0   6     2952.60     2745.67    261.59 o 
  10   0   6      426.18      263.04    531.64 o 
  11   0   6     4006.78     3993.83    358.07 o 
  12   0   6      475.19      390.28    342.31 o 
  13   0   6     3076.21     2941.57    302.99 o 
  14   0   6     6319.98     7461.60    740.50 o 
  15   0   6     5056.98     5372.35    526.78 o 
  16   0   6    16391.06    18795.21    971.05 o 
  17   0   6     7801.95     7024.19    600.12 o 
  18   0   6    17827.93    18614.55    979.18 o 
  19   0   6     4671.41     5700.78    537.35 o 
  20   0   6     8863.72     9195.64    623.89 o 
  21   0   6     1052.26     -193.38    758.86 o 
  22   0   6      580.29      404.92    731.07 o 
  23   0   6     6083.68     5937.49    497.48 o 
  24   0   6     4017.09     3866.71    382.28 o 
  25   0   6     3691.42     3443.44    392.87 o 
  26   0   6     3515.38     3263.62    384.28 o 
  27   0   6     1677.89     1878.78    374.65 o 
  28   0   6     9981.40    10129.30    724.89 o 
  29   0   6     2805.02     1260.34    910.92 o 
  30   0   6     5300.16     5196.55    491.88 o 
  31   0   6     1958.50     1253.71    894.71 o 
  32   0   6     1306.85      687.17    904.27 o 
  33   0   6      784.28      157.02    856.79 o 
  34   0   6      664.24      198.42    830.02 o 
  35   0   6      442.81     1130.92    898.68 o 
  36   0   6      918.35      759.35    962.82 o 
  37   0   6      881.71     1409.64    420.57 o 
  38   0   6     1339.99      373.62   1028.47 o 
  39   0   6     1222.06     1319.28    443.80 o 
  40   0   6     1500.87     1717.16    464.51 o 
  41   0   6      825.06     1026.43    730.56 o 
  42   0   6     1002.31      -78.26   1092.07 o 
  43   0   6      432.11      628.57    985.51 o 
  44   0   6      699.00     1253.61   1122.85 o 
  45   0   6      545.40     1056.20   1109.21 o 
  46   0   6      366.35     1480.28   1091.53 o 
  47   0   6      346.86      744.68   1132.93 o 
  48   0   6      570.55      230.22   1175.35 o 
  49   0   6      283.21      -59.57   1239.45 o 
  50   0   6      877.36     1471.73   1253.12 o 
  51   0   6      306.13    -1367.19   1367.19 o 
  52   0   6      558.08    -1226.84   1424.25 o 
   0   1   6     3692.59     3310.04    266.66 o 
   1   1   6    18641.31    19422.56    668.61 o 
   2   1   6     2683.16     3610.19    322.18 o 
   3   1   6     7618.20     6165.77    565.85 o 
   4   1   6     2080.11     2030.45    214.61 o 
   5   1   6      845.14      582.15    219.13 o 
   6   1   6    11774.79    11257.38    682.30 o 
   7   1   6    12683.87    13243.48    707.11 o 
   8   1   6     2950.50     3364.78    281.28 o 
   9   1   6     6192.61     5744.39    468.76 o 
  10   1   6     2158.03     2406.62    264.60 o 
  11   1   6    20915.29    21857.18    894.15 o 
  12   1   6     5726.67     7041.59    678.35 o 
  13   1   6     9096.70     8687.43    761.38 o 
  14   1   6      986.27      358.99    677.07 o 
  15   1   6     2725.67     2713.20    318.13 o 
  16   1   6      943.50      148.95    682.12 o 
  17   1   6      784.72      555.89    700.29 o 
  18   1   6     2674.49     3146.40    318.12 o 
  19   1   6     1720.45     1689.48    318.61 o 
  20   1   6     3596.44     3893.95    347.43 o 
  21   1   6     5089.01     5721.02    562.10 o 
  22   1   6     5572.57     5704.99    473.73 o 
  23   1   6    18255.40    17957.97   1042.23 o 
  24   1   6     1561.82     1689.44    353.94 o 
  25   1   6     5613.16     5039.24    445.44 o 
  26   1   6     1637.90     1419.81    352.43 o 
  27   1   6     5761.47     5165.46    455.54 o 
  28   1   6     3296.96     2937.34    381.75 o 
  29   1   6      547.39      646.75    775.49 o 
  30   1   6      375.85      735.60    792.15 o 
  31   1   6     1338.51     1833.80    383.72 o 
  32   1   6     1001.51      187.82    870.94 o 
  33   1   6     2352.15     2600.36    418.58 o 
  34   1   6     1690.23     1363.25    406.45 o 
  35   1   6     2180.86      534.71    973.99 o 
  36   1   6     1036.22      606.88    943.64 o 
  37   1   6     1498.49      498.34    985.56 o 
  38   1   6      626.29     1055.20    990.57 o 
  39   1   6     1153.07     1148.63    440.77 o 
  40   1   6      520.62      935.53    929.98 o 
  41   1   6      627.88     1078.42    932.00 o 
  42   1   6      714.39     1171.83   1041.06 o 
  43   1   6      821.41      389.26   1154.66 o 
  44   1   6      470.59     -610.90   1111.23 o 
  45   1   6      932.04      873.45   1057.73 o 
  46   1   6      363.50     1140.00   1219.26 o 
  47   1   6      976.30      641.71   1151.14 o 
  48   1   6      450.34     1456.05   1069.83 o 
  49   1   6      462.48     1686.78   1169.79 o 
  50   1   6      248.07     1264.19   1132.42 o 
  51   1   6      194.08     1436.85   1211.18 o 
  52   1   6      130.61      367.04   1242.48 o 
   0   2   6     7407.88     7052.92    532.47 o 
   1   2   6     6982.00     7114.29    544.07 o 
   2   2   6     8687.08     8710.37    543.14 o 
   3   2   6     5783.17     5794.17    547.54 o 
   4   2   6    10000.08     9194.83    609.38 o 
   5   2   6     3671.65     3716.95    369.17 o 
   6   2   6     7994.12     8300.96    570.88 o 
   7   2   6     3861.88     3591.74    314.63 o 
   8   2   6     5845.73     5948.10    570.77 o 
   9   2   6     4334.54     4060.52    403.53 o 
  10   2   6     9376.46     9339.82    622.45 o 
  11   2   6     8053.55     7691.35    640.06 o 
  12   2   6     7419.38     7626.74    699.63 o 
  13   2   6     5753.62     6114.00    469.73 o 
  14   2   6     9782.92    10057.02    737.63 o 
  15   2   6     7184.74     6685.82    537.96 o 
  16   2   6    10348.46    11640.53    797.26 o 
  17   2   6     6281.94     6326.66    530.34 o 
  18   2   6    10748.71    10612.86    861.42 o 
  19   2   6     2607.85     2261.17    333.77 o 
  20   2   6     7971.23     7793.56    589.98 o 
  21   2   6      517.63      -84.82    703.80 o 
  22   2   6     1168.94     1614.17    320.61 o 
  23   2   6     3327.98     3283.29    352.97 o 
  24   2   6     1970.36     1770.26    359.51 o 
  25   2   6     2157.11     2329.73    367.08 o 
  26   2   6      696.28     -596.77    830.03 o 
  27   2   6     1153.87      117.14    893.16 o 
  28   2   6     3791.23     3804.94    417.61 o 
  29   2   6     2086.93     2105.01    400.40 o 
  30   2   6     4175.11     4512.96    428.22 o 
  31   2   6     2055.82     1362.27    404.94 o 
  32   2   6     2928.05     2582.76    433.24 o 
  33   2   6     1347.98      676.06    412.50 o 
  34   2   6     2082.23     2443.79    415.04 o 
  35   2   6      990.13     1339.97    942.12 o 
  36   2   6     1724.98     -808.35   1076.46 o 
  37   2   6     1076.72     1801.95    428.15 o 
  38   2   6     1308.28     1032.00    984.04 o 
  39   2   6     1133.40      556.89   1054.21 o 
  40   2   6     1629.91     1350.61   1044.13 o 
  41   2   6      552.89     -374.62   1082.45 o 
  42   2   6     1026.58     1496.99   1139.53 o 
  43   2   6      323.12    -1169.28   1169.28 o 
  44   2   6      791.38      534.67   1092.06 o 
  45   2   6      460.78     -779.52   1114.26 o 
  46   2   6      239.13     -293.33   1173.82 o 
  47   2   6      234.54      738.12   1113.23 o 
  48   2   6      255.42     -878.47   1245.01 o 
  49   2   6      178.63       32.82   1176.85 o 
  50   2   6      414.53     -448.33   1240.47 o 
  51   2   6      217.69     -322.61   1203.10 o 
   0   3   6      634.54      659.38    505.90 o 
   1   3   6     3065.48     3179.87    302.48 o 
   2   3   6      884.53     1228.92    214.58 o 
   3   3   6     3434.60     3516.29    318.65 o 
   4   3   6     2013.40     2003.10    231.77 o 
   5   3   6     4111.66     3333.64    291.40 o 
   6   3   6     7685.31     8427.47    627.91 o 
   7   3   6    13407.50    13955.63    732.27 o 
   8   3   6     4847.70     4447.91    344.94 o 
   9   3   6    10266.44     9439.87    723.00 o 
  10   3   6     3388.39     3457.13    312.08 o 
  11   3   6    14103.50    13535.69    780.28 o 
  12   3   6     4590.93     4108.88    380.28 o 
  13   3   6     9197.81     8477.44    715.84 o 
  14   3   6     2638.84     2663.12    287.32 o 
  15   3   6     5923.68     6023.36    518.70 o 
  16   3   6     1896.03     1518.31    296.90 o 
  17   3   6     3722.05     5107.40    497.41 o 
  18   3   6     2063.31     2226.74    299.93 o 
  19   3   6     2714.60     2388.40    322.16 o 
  20   3   6     2199.95     2410.04    323.66 o 
  21   3   6     2816.49     2720.16    323.17 o 
  22   3   6     1781.98     1411.24    332.23 o 
  23   3   6     4049.34     3524.26    370.66 o 
  24   3   6      922.92      936.57    342.32 o 
  25   3   6     2387.98     2297.43    360.52 o 
  26   3   6     1056.59      684.13    365.04 o 
  27   3   6     3353.88     3444.80    390.83 o 
  28   3   6     2222.09     1759.15    392.83 o 
  29   3   6     1639.27     1394.55    395.85 o 
  30   3   6      819.88       48.97    918.39 o 
  31   3   6     1944.10     1537.96    430.19 o 
  32   3   6     1116.16     -314.04   1015.34 o 
  33   3   6     1898.54     2414.98    441.29 o 
  34   3   6     1599.40     1114.82    455.42 o 
  35   3   6     1733.69      138.34   1099.18 o 
  36   3   6     1161.65     1593.43    461.97 o 
  37   3   6     2019.26     2255.43    483.70 o 
  38   3   6      467.81    -1145.05   1145.05 o 
  39   3   6     1514.04      994.65   1114.31 o 
  40   3   6      535.29      963.30   1051.15 o 
  41   3   6     1282.24      716.95   1182.96 o 
  42   3   6      544.90     1287.43    980.97 o 
  43   3   6      504.71     1313.18   1083.46 o 
  44   3   6      285.14      705.81    783.05 o 
  45   3   6      445.18     1530.27   1050.64 o 
  46   3   6      239.22     1082.44   1168.27 o 
  47   3   6      397.84     1078.41    515.47 o 
  48   3   6      262.55      286.77   1219.26 o 
  49   3   6      268.45     1030.94   1238.95 o 
  50   3   6      188.12      427.12   1293.97 o 
   0   4   6     9612.24     9483.95    703.23 o 
   1   4   6     6181.75     5820.47    478.81 o 
   2   4   6     8728.60     7987.59    732.99 o 
   3   4   6     3957.23     4004.63    370.16 o 
   4   4   6     6051.36     5668.38    469.71 o 
   5   4   6     3730.01     3787.42    363.09 o 
   6   4   6     6287.06     5541.67    471.74 o 
   7   4   6     2268.42     2132.86    268.63 o 
   8   4   6     2568.04     2286.91    279.24 o 
   9   4   6     2548.79     2622.69    280.25 o 
  10   4   6     8190.83     8290.16    757.19 o 
  11   4   6     5138.04     5481.57    481.29 o 
  12   4   6     4912.02     5473.39    517.14 o 
  13   4   6     2317.01     1953.09    306.50 o 
  14   4   6     6499.21     5789.04    525.77 o 
  15   4   6     3542.32     3748.40    359.54 o 
  16   4   6     5046.65     5341.54    432.29 o 
  17   4   6     3283.43     3213.57    324.69 o 
  18   4   6     4081.68     4214.58    382.27 o 
  19   4   6     2145.78     1037.12    718.00 o 
  20   4   6     4575.76     4331.83    408.03 o 
  21   4   6     1218.39     1066.85    336.26 o 
  22   4   6     2876.91     3190.73    367.09 o 
  23   4   6     2724.02     2628.70    367.59 o 
  24   4   6     3941.43     3484.79    394.38 o 
  25   4   6     1779.58     2079.73    363.54 o 
  26   4   6     1677.60     1969.14    372.12 o 
  27   4   6     1170.47     1159.74    873.47 o 
  28   4   6     1918.69     1816.17    392.82 o 
  29   4   6     1461.63      412.00    945.68 o 
  30   4   6     2007.92     1805.57    420.59 o 
  31   4   6     1543.75     1605.58    417.55 o 
  32   4   6     2289.61     1986.85    445.84 o 
  33   4   6      979.77     2049.33    427.13 o 
  34   4   6     2247.12     2673.53    470.58 o 
  35   4   6      687.73       79.77   1040.05 o 
  36   4   6     1838.97      200.45   1162.80 o 
  37   4   6      569.96     -264.05    763.88 o 
  38   4   6      651.04      948.16   1031.47 o 
  39   4   6      700.24     1018.34   1103.16 o 
  40   4   6      670.62       48.47   1179.39 o 
  41   4   6      312.87     1602.46    492.25 o 
  42   4   6      363.97     -519.01   1159.69 o 
  43   4   6      284.15     -674.00   1182.91 o 
  44   4   6      775.09      707.84   1222.82 o 
  45   4   6      464.72      284.75   1185.95 o 
  46   4   6      462.38      636.14   1271.77 o 
  47   4   6      220.83      -21.20   1282.87 o 
  48   4   6      397.70     1486.34   1324.28 o 
   0   5   6     2374.18     2731.70    292.86 o 
   1   5   6     2907.50     2844.39    302.47 o 
   2   5   6     2415.91     2409.05    292.36 o 
   3   5   6     6968.30     8897.87    741.45 o 
   4   5   6     2387.34     2894.29    300.44 o 
   5   5   6    10628.79    10517.86    793.64 o 
   6   5   6     3757.39     3842.36    374.19 o 
   7   5   6    10195.36    10342.24    863.83 o 
   8   5   6     2446.92     2844.81    308.01 o 
   9   5   6     2762.61     2675.19    313.57 o 
  10   5   6     1062.04       65.64    679.59 o 
  11   5   6     1182.52     1200.14    292.84 o 
  12   5   6      888.34       76.24    649.29 o 
  13   5   6     1435.75      993.15    699.29 o 
  14   5   6      997.86     1156.71    314.55 o 
  15   5   6     3601.08     3891.75    380.24 o 
  16   5   6     1100.15     1199.63    328.18 o 
  17   5   6     5051.47     5203.02    479.75 o 
  18   5   6     1804.71      678.10    842.19 o 
  19   5   6     3839.14     3687.76    387.31 o 
  20   5   6     2714.88     2923.07    369.11 o 
  21   5   6     2832.80     2959.94    371.63 o 
  22   5   6     1673.33     1514.21    369.59 o 
  23   5   6     2027.20     1365.79    387.27 o 
  24   5   6     1336.97      850.75    861.35 o 
  25   5   6     3392.55     3675.00    409.51 o 
  26   5   6     1094.25      223.67    935.56 o 
  27   5   6     4278.02     4564.89    437.81 o 
  28   5   6     1496.51      649.30    995.16 o 
  29   5   6     3009.89     3133.62    449.90 o 
  30   5   6      867.19      268.60    963.82 o 
  31   5   6     1472.38     1505.60    432.70 o 
  32   5   6      535.79     1220.28   1009.75 o 
  33   5   6      575.17       39.38   1021.36 o 
  34   5   6      524.83     1269.76    982.99 o 
  35   5   6      419.53     -911.80    994.09 o 
  36   5   6      495.72     -473.57   1177.87 o 
  37   5   6      884.89      970.89   1229.39 o 
  38   5   6      173.12     -810.31   1224.30 o 
  39   5   6      630.78      801.24   1277.34 o 
  40   5   6      497.49      738.63    838.09 o 
  41   5   6     1112.58      -11.11   1297.56 o 
  42   5   6      479.84     -473.07   1360.63 o 
  43   5   6      355.26    -1387.89   1387.89 o 
  44   5   6      270.73      909.77   1147.57 o 
  45   5   6      451.08     -108.04   1323.27 o 
   0   6   6    11285.90    11411.75    906.78 o 
   1   6   6     3713.35     4673.44    451.94 o 
   2   6   6     7603.57     7542.19    623.25 o 
   3   6   6     2231.96     2470.09    341.33 o 
   4   6   6     2439.92     2515.05    330.73 o 
   5   6   6     2539.72     2961.93    336.79 o 
   6   6   6     2396.78      692.26    811.92 o 
   7   6   6     1069.74     -753.80    753.80 o 
   8   6   6     1184.48      714.93    520.55 o 
   9   6   6     1400.79      661.42    548.83 o 
  10   6   6     6535.27     6321.01    614.63 o 
  11   6   6     2894.88     2689.30    369.62 o 
  12   6   6     3729.87     3007.54    386.80 o 
  13   6   6     1264.04      719.48    789.66 o 
  14   6   6     3239.90     3433.63    367.10 o 
  15   6   6     1889.72     2453.87    362.53 o 
  16   6   6     1766.72     1735.37    376.66 o 
  17   6   6     1746.70     1570.26    372.62 o 
  18   6   6     1638.79     1932.77    381.71 o 
  19   6   6     1519.78     1360.71    381.70 o 
  20   6   6     3357.22     3407.87    416.07 o 
  21   6   6     1402.29     1016.36    870.95 o 
  22   6   6     4265.68     3546.87    442.35 o 
  23   6   6     1661.09     1751.00    418.06 o 
  24   6   6     4065.96     3420.59    467.09 o 
  25   6   6     1253.31     1957.97    409.47 o 
  26   6   6     1532.69     1904.48    432.70 o 
  27   6   6      723.23      317.57    931.00 o 
  28   6   6      757.19      783.57   1020.87 o 
  29   6   6      634.91      962.30   1053.17 o 
  30   6   6      869.09     -849.72   1093.07 o 
  31   6   6      695.77      791.65   1101.65 o 
  32   6   6     1400.49     1344.53    493.28 o 
  33   6   6      524.26    -1135.97   1135.97 o 
  34   6   6     1442.59     -836.61   1143.08 o 
  35   6   6      448.96     -981.47   1192.51 o 
  36   6   6     1015.44      697.25   1204.65 o 
  37   6   6      404.24     1046.09   1255.62 o 
  38   6   6      360.06     1617.61   1123.84 o 
  39   6   6      429.54     -549.81   1284.90 o 
  40   6   6      341.96      189.33   1166.25 o 
  41   6   6      230.43     -556.36   1266.71 o 
  42   6   6      273.51     -116.62   1237.94 o 
   0   7   6      732.04       99.97    829.02 o 
   1   7   6     1439.05     1363.23    369.59 o 
   2   7   6      895.19      643.22    836.60 o 
   3   7   6     2978.77     3324.50    371.13 o 
   4   7   6     1007.44     1035.53    370.59 o 
   5   7   6     4044.64     4069.49    402.45 o 
   6   7   6     2007.71     2117.60    378.18 o 
   7   7   6     5134.53     5766.45    535.29 o 
   8   7   6     1725.98     1968.12    384.23 o 
   9   7   6     3114.28     3598.19    407.49 o 
  10   7   6     1234.31      867.91    838.12 o 
  11   7   6     2339.39     2529.14    389.80 o 
  12   7   6      967.46     1218.80    388.26 o 
  13   7   6     1959.63     2617.45    392.82 o 
  14   7   6     1329.92     1343.52    394.83 o 
  15   7   6     2445.36     1979.79    418.58 o 
  16   7   6     1179.86      587.69    927.48 o 
  17   7   6     3137.99     3014.97    431.72 o 
  18   7   6     1039.11        5.05    923.44 o 
  19   7   6     3085.80     3003.34    444.85 o 
  20   7   6     1015.23     1069.85    427.64 o 
  21   7   6     2018.30     1111.81    993.66 o 
  22   7   6      623.10     1367.21    925.44 o 
  23   7   6      808.64      959.27    663.41 o 
  24   7   6      554.56    -1091.04   1091.04 o 
  25   7   6      826.20      533.15    944.63 o 
  26   7   6      466.39     -905.74   1093.05 o 
  27   7   6     1321.39      469.55   1095.61 o 
  28   7   6      590.51     -110.06    815.37 o 
  29   7   6     1570.57     1422.80   1121.37 o 
  30   7   6      514.84    -1347.00   1347.00 o 
  31   7   6     1280.84      394.82   1226.88 o 
  32   7   6      415.11      723.99   1134.95 o 
  33   7   6      679.97     1475.25   1114.77 o 
  34   7   6      413.01    -1314.69   1314.69 o 
  35   7   6      404.74     -339.27   1232.90 o 
  36   7   6      450.67     1160.20   1239.46 o 
  37   7   6      584.11     -941.59   1284.91 o 
  38   7   6      176.74     -109.05   1290.94 o 
   0   8   6     2559.89     2815.94    423.63 o 
   1   8   6     1014.87     1204.66    961.81 o 
   2   8   6     2094.95     2325.11    426.65 o 
   3   8   6      966.94      390.28    949.69 o 
   4   8   6     1482.35      146.42    967.38 o 
   5   8   6     1334.11     -223.67    923.45 o 
   6   8   6     2094.73     2067.10    442.81 o 
   7   8   6      862.13      584.65    918.89 o 
   8   8   6     1706.73     1940.84    424.12 o 
   9   8   6     1087.25     1632.30    418.55 o 
  10   8   6     3405.65     3306.34    463.03 o 
  11   8   6     1714.90     1448.06    447.85 o 
  12   8   6     2592.91     2708.90    477.15 o 
  13   8   6     1131.44     1279.89    447.84 o 
  14   8   6     2703.05     3358.24    469.07 o 
  15   8   6     1136.98     1180.43   1030.98 o 
  16   8   6     2024.32     2284.20    469.06 o 
  17   8   6      834.60    -1092.56   1092.56 o 
  18   8   6     1276.99     1151.66   1009.78 o 
  19   8   6      637.49      151.46   1051.66 o 
  20   8   6     1069.14      454.40   1082.98 o 
  21   8   6      497.78     -275.66   1071.85 o 
  22   8   6     1066.95     1372.28   1078.94 o 
  23   8   6      453.78     -581.61   1146.06 o 
  24   8   6     1183.19     -108.05   1110.25 o 
  25   8   6      538.82     -689.66   1185.95 o 
  26   8   6      791.07     -903.23   1178.89 o 
  27   8   6      435.36      203.97   1197.05 o 
  28   8   6      608.59      397.84   1178.38 o 
  29   8   6      404.19    -1270.76   1270.76 o 
  30   8   6      587.14       79.27   1274.30 o 
  31   8   6      441.06    -1279.35   1279.35 o 
  32   8   6      737.58    -1213.22   1292.99 o 
   0   9   6      701.85       88.35   1065.29 o 
   1   9   6     1135.23     1355.62    466.52 o 
   2   9   6      699.25    -1028.94   1028.94 o 
   3   9   6     1764.98     2086.75    475.62 o 
   4   9   6      517.97      199.43   1032.47 o 
   5   9   6     1763.39     -451.38   1146.63 o 
   6   9   6      814.75      621.00    783.57 o 
   7   9   6     2165.76     -251.44   1120.90 o 
   8   9   6      737.08     -253.45   1127.90 o 
   9   9   6     1495.11      873.47   1146.11 o 
  10   9   6      660.47      483.67   1097.10 o 
  11   9   6     1513.76      747.24   1119.86 o 
  12   9   6      499.57     1376.79   1031.96 o 
  13   9   6     1301.25     1822.15    492.27 o 
  14   9   6      535.17     1077.91    782.56 o 
  15   9   6     1209.31     1075.92   1143.57 o 
  16   9   6      467.92     -278.19   1135.96 o 
  17   9   6     1188.29     1122.36   1115.30 o 
  18   9   6      398.74    -1262.68   1262.68 o 
  19   9   6     1169.39      745.21   1147.10 o 
  20   9   6      378.20      104.00   1109.20 o 
  21   9   6      860.54     1097.11    521.04 o 
  22   9   6      437.10    -1209.67   1209.67 o 
  23   9   6      704.56     1283.90   1144.56 o 
  24   9   6      365.52      999.14    817.39 o 
   0  10   6     1286.24      790.66   1167.81 o 
   1  10   6      656.04      544.76   1195.55 o 
   2  10   6     1255.60     2313.40    519.03 o 
   3  10   6      652.41     1044.08    814.87 o 
   4  10   6     1189.27     1692.89   1246.57 o 
   5  10   6      558.80     1696.88   1156.67 o 
   6  10   6     1174.88     1201.13   1254.64 o 
   7  10   6      383.30     -162.57   1301.05 o 
   8  10   6      879.17      262.03   1197.58 o 
   0   1   7     5286.28     5298.84    391.95 o 
   1   1   7      260.75       28.27    498.31 o 
   2   1   7     2031.20     2234.90    230.26 o 
   3   1   7       70.63      440.75    496.79 o 
   4   1   7      395.81      357.96    551.83 o 
   5   1   7      213.82      424.09    552.84 o 
   6   1   7     1548.22     1944.98    268.12 o 
   7   1   7       78.47       41.40    593.22 o 
   8   1   7      377.11     -661.39    661.39 o 
   9   1   7      225.39      348.87    606.86 o 
  10   1   7      752.39       78.76    676.56 o 
  11   1   7      360.72     -684.61    684.61 o 
  12   1   7      729.12      976.46    297.89 o 
  13   1   7      405.87      609.39    685.62 o 
  14   1   7      145.19      526.07    681.07 o 
  15   1   7      141.59      984.49    702.27 o 
  16   1   7      762.00      820.95    721.49 o 
  17   1   7       60.11      506.38    711.86 o 
  18   1   7      706.10      550.33    423.10 o 
  19   1   7        0.96      272.63    767.39 o 
  20   1   7       62.98     -360.47    749.73 o 
  21   1   7      202.24      475.08    533.14 o 
  22   1   7      376.80      717.43    803.76 o 
  23   1   7        4.36     -795.16    795.16 o 
  24   1   7      656.45      665.94    789.64 o 
  25   1   7       15.01      937.53    740.64 o 
  26   1   7      154.28     -839.09    839.09 o 
  27   1   7       16.42      245.87    393.79 o 
  28   1   7       27.46     -700.75    855.75 o 
  29   1   7        9.32        6.06    842.11 o 
  30   1   7        1.62     -592.71    816.87 o 
  31   1   7        8.49     -940.56    940.56 o 
  32   1   7        0.24      800.71    607.35 o 
  33   1   7       53.24     -928.45    928.45 o 
  34   1   7        9.76      349.37    640.67 o 
  35   1   7       15.91      749.72    644.71 o 
  36   1   7       10.68     -265.05    951.67 o 
  37   1   7       29.60     -929.46    929.96 o 
  38   1   7       31.25       74.22    895.12 o 
  39   1   7        0.21      905.22    947.12 o 
  40   1   7        0.05      678.54   1003.16 o 
  41   1   7       16.71      125.21   1031.44 o 
  42   1   7        0.18     1035.98    733.57 o 
  43   1   7        1.89    -1116.25   1116.25 o 
  44   1   7        1.23    -1191.48   1191.48 o 
  45   1   7        1.30     -204.97   1127.87 o 
  46   1   7       10.63      431.15   1093.53 o 
  47   1   7        2.34     1341.93   1140.99 o 
  48   1   7        0.08     -719.43   1198.04 o 
  49   1   7        2.57     1078.89    833.53 o 
  50   1   7        0.00     -342.30   1278.82 o 
  51   1   7        0.23    -1250.04   1250.04 o 
   0   2   7       28.05     -330.18    497.80 o 
   1   2   7      120.74      595.74    492.25 o 
   2   2   7      137.84     -512.95    512.95 o 
   3   2   7       89.83      122.18    483.66 o 
   4   2   7       10.90      -93.90    501.83 o 
   5   2   7     1890.91     2211.62    248.43 o 
   6   2   7      950.01      341.82    545.80 o 
   7   2   7       10.81      641.68    533.64 o 
   8   2   7      150.45      323.62    545.26 o 
   9   2   7      179.86      243.85    565.96 o 
  10   2   7       80.04     -340.28    566.46 o 
  11   2   7      162.67      163.07    601.30 o 
  12   2   7       69.06      212.04    609.37 o 
  13   2   7      288.21     -186.30    610.90 o 
  14   2   7      101.65     -199.93    635.12 o 
  15   2   7      706.46      113.09    688.16 o 
  16   2   7      552.25     -137.83    699.77 o 
  17   2   7     1456.16     1126.96    325.67 o 
  18   2   7      682.69      880.52    322.12 o 
  19   2   7       14.32      614.42    698.23 o 
  20   2   7        3.22       33.32    701.26 o 
  21   2   7       32.41     -657.84    739.12 o 
  22   2   7       34.38      357.95    445.29 o 
  23   2   7      395.85      455.40    392.29 o 
  24   2   7       32.01     -523.54    818.39 o 
  25   2   7       63.80     1103.13    751.74 o 
  26   2   7        5.07      781.02    823.94 o 
  27   2   7      567.93     1125.38    837.09 o 
  28   2   7      121.35     -449.33    858.78 o 
  29   2   7      795.40     1543.43    387.75 o 
  30   2   7      106.87      943.09    893.61 o 
  31   2   7       42.47      670.97    905.22 o 
  32   2   7      108.23     1012.76    868.87 o 
  33   2   7      194.25     1139.49    848.18 o 
  34   2   7       11.47      685.61    462.46 o 
  35   2   7      291.34     -514.46    923.91 o 
  36   2   7        1.61      677.02    927.43 o 
  37   2   7        1.98      169.13    982.97 o 
  38   2   7       62.64      -20.70    996.60 o 
  39   2   7      131.29     -617.45   1016.30 o 
  40   2   7       56.01    -1090.00   1090.00 o 
  41   2   7      183.02      303.93   1093.04 o 
  42   2   7       17.70     1147.05   1072.33 o 
  43   2   7        3.37    -1058.19   1118.78 o 
  44   2   7        2.39     -777.99   1073.34 o 
  45   2   7       19.03       95.92   1148.06 o 
  46   2   7        3.91     -252.94   1138.97 o 
  47   2   7       53.97    -1195.01   1195.01 o 
  48   2   7        8.69    -1265.19   1265.19 o 
  49   2   7        3.28     -181.25   1175.83 o 
  50   2   7        0.71      -78.76   1169.77 o 
   0   3   7     3350.99     3249.56    304.50 o 
   1   3   7      166.62     -247.39    543.74 o 
   2   3   7     1361.72     1611.68    251.45 o 
   3   3   7      316.04     -555.87    555.87 o 
   4   3   7      237.76      -22.21    562.43 o 
   5   3   7       23.10      154.99    558.38 o 
   6   3   7      951.22      689.18    549.33 o 
   7   3   7       11.20     -602.81    602.81 o 
   8   3   7      128.24      252.43    572.52 o 
   9   3   7      215.70      528.60    404.91 o 
  10   3   7     1676.50     1665.22    278.72 o 
  11   3   7      512.05      569.00    268.60 o 
  12   3   7     3054.35     3140.36    297.42 o 
  13   3   7     1348.84     -218.12    700.31 o 
  14   3   7     2350.10     3066.49    303.97 o 
  15   3   7        8.20      359.97    644.21 o 
  16   3   7       66.31     -720.44    720.44 o 
  17   3   7        6.05      910.77    621.99 o 
  18   3   7      807.39      905.26    318.58 o 
  19   3   7        5.46     -740.13    740.13 o 
  20   3   7        3.32      473.56    705.80 o 
  21   3   7      279.35       -3.03    775.48 o 
  22   3   7      175.51     -465.99    775.98 o 
  23   3   7       88.78      657.34    744.17 o 
  24   3   7     1138.91      667.47    831.06 o 
  25   3   7      507.05     -101.48    877.98 o 
  26   3   7      571.69      275.16    849.21 o 
  27   3   7       52.95     -851.20    851.20 o 
  28   3   7       52.81      105.01    838.08 o 
  29   3   7       34.19      548.79    886.54 o 
  30   3   7       91.84     -613.92    908.25 o 
  31   3   7       10.19      963.79    881.49 o 
  32   3   7       33.12      196.90    972.87 o 
  33   3   7       52.67       59.07    991.55 o 
  34   3   7       97.04    -1033.97   1033.97 o 
  35   3   7       74.89    -1058.20   1058.20 o 
  36   3   7      345.75      439.74   1020.35 o 
  37   3   7      128.99     -281.72   1070.32 o 
  38   3   7       17.18     -244.35   1069.30 o 
  39   3   7        1.70     -713.37   1037.49 o 
  40   3   7       28.94    -1102.12   1102.12 o 
  41   3   7       31.10    -1157.65   1157.65 o 
  42   3   7        0.31     -140.86   1180.88 o 
  43   3   7       12.89      571.00   1118.78 o 
  44   3   7        1.37      -35.85   1145.54 o 
  45   3   7       55.76     -435.70   1242.98 o 
  46   3   7       40.70      465.48   1165.73 o 
  47   3   7       16.38      340.28   1251.05 o 
  48   3   7        4.57     -797.68   1300.53 o 
  49   3   7        6.60     -923.40   1391.40 o 
   0   4   7      156.75     -587.67    587.67 o 
   1   4   7      127.12     -636.64    636.64 o 
   2   4   7      279.52     -606.86    606.86 o 
   3   4   7       28.21     -156.51    581.60 o 
   4   4   7      379.85     -187.31    604.84 o 
   5   4   7     2002.39     2046.47    289.83 o 
   6   4   7     1381.33     1476.35    274.67 o 
   7   4   7      488.23      508.41    637.16 o 
   8   4   7      406.90     -244.86    635.13 o 
   9   4   7       44.42      -41.40    621.99 o 
  10   4   7       31.94      493.25    603.82 o 
  11   4   7        2.21      631.58    589.18 o 
  12   4   7       14.35     -377.64    641.18 o 
  13   4   7        0.94      564.94    619.97 o 
  14   4   7      297.34      670.47    454.39 o 
  15   4   7     1231.05     -385.74    744.73 o 
  16   4   7     1035.12      982.02    315.56 o 
  17   4   7     1943.99     1760.15    341.83 o 
  18   4   7      882.93      633.13    757.84 o 
  19   4   7       69.61      125.71    733.06 o 
  20   4   7       13.02     -744.17    758.31 o 
  21   4   7       16.27     -532.13    779.01 o 
  22   4   7      221.30      771.95    708.33 o 
  23   4   7      414.45      343.31    797.20 o 
  24   4   7       48.27      595.24    764.87 o 
  25   4   7        2.70      457.91    790.11 o 
  26   4   7      135.37      566.46    876.95 o 
  27   4   7      189.55     -627.05    922.90 o 
  28   4   7      258.56      792.65    380.67 o 
  29   4   7      522.44      -87.85   1015.81 o 
  30   4   7      173.57      204.98    847.67 o 
  31   4   7      105.14     -388.24   1010.74 o 
  32   4   7      134.06    -1037.50   1037.50 o 
  33   4   7        9.07      -72.20    994.58 o 
  34   4   7       38.23      722.46    984.99 o 
  35   4   7       43.72      -66.14   1065.77 o 
  36   4   7        3.40     -292.32   1108.18 o 
  37   4   7       81.65      394.80    779.01 o 
  38   4   7       79.24    -1112.22   1112.22 o 
  39   4   7      125.91     -459.93   1217.23 o 
  40   4   7       33.56      197.91   1171.28 o 
  41   4   7      169.27     -253.44   1207.14 o 
  42   4   7       48.18      268.08   1215.71 o 
  43   4   7       14.30      450.84   1232.88 o 
  44   4   7       31.18    -1195.01   1195.01 o 
  45   4   7        2.73     -216.59   1297.50 o 
  46   4   7       18.32      500.83   1213.69 o 
  47   4   7       38.43    -1395.95   1395.95 o 
   0   5   7     1505.48     1135.54    302.44 o 
   1   5   7      495.51      311.51    691.68 o 
   2   5   7      765.72      231.24    643.22 o 
   3   5   7      563.38      -80.78    666.44 o 
   4   5   7        2.28     -463.97    659.35 o 
   5   5   7      156.08      -61.59    667.44 o 
   6   5   7        3.36     -233.25    650.26 o 
   7   5   7       57.79      -22.21    688.13 o 
   8   5   7       94.77      435.70    377.64 o 
   9   5   7      288.63      456.91    661.38 o 
  10   5   7     1030.05      973.43    315.56 o 
  11   5   7      595.22      371.59    716.42 o 
  12   5   7     1361.68      922.96    729.08 o 
  13   5   7      773.81      902.73    324.14 o 
  14   5   7      733.50     1273.32    316.06 o 
  15   5   7       22.49       56.54    701.26 o 
  16   5   7       12.31      540.71    727.51 o 
  17   5   7       22.61      312.01    720.95 o 
  18   5   7       64.88     -814.35    814.35 o 
  19   5   7      115.93      499.31    447.31 o 
  20   5   7       68.73     -684.60    794.15 o 
  21   5   7      327.61      365.02    808.30 o 
  22   5   7      335.21      746.20    588.68 o 
  23   5   7      234.69     -766.90    846.67 o 
  24   5   7      546.29      973.91    872.93 o 
  25   5   7      488.11     -818.91    901.71 o 
  26   5   7      309.37     1061.74    395.31 o 
  27   5   7      234.51     -807.79    934.01 o 
  28   5   7        1.57     -949.14    949.14 o 
  29   5   7      130.78      606.85    945.61 o 
  30   5   7        7.70    -1043.05   1043.05 o 
  31   5   7       24.20     -979.94    979.94 o 
  32   5   7        6.28      619.97    714.38 o 
  33   5   7       50.81      786.07    734.58 o 
  34   5   7      149.51     1075.87    969.34 o 
  35   5   7       97.44    -1008.72   1100.10 o 
  36   5   7      169.64     1233.90   1055.17 o 
  37   5   7       80.48     -367.54   1124.33 o 
  38   5   7       33.87     1207.13   1167.75 o 
  39   5   7       34.32      407.93    831.51 o 
  40   5   7       18.06     1262.16   1145.03 o 
  41   5   7       56.79      743.16    830.50 o 
  42   5   7        0.44     -509.91   1254.08 o 
  43   5   7       34.76      267.58   1245.00 o 
  44   5   7        2.53     -762.34   1338.39 o 
   0   6   7     1138.97     1454.60    325.15 o 
   1   6   7      291.06      751.25    728.53 o 
   2   6   7      537.08     -307.98    806.29 o 
   3   6   7      338.35      -24.74    783.56 o 
   4   6   7      316.48      516.48    731.56 o 
   5   6   7      321.27      704.80    496.29 o 
   6   6   7      342.97      911.29    753.77 o 
   7   6   7      180.16     1065.27    738.12 o 
   8   6   7      649.60     1071.86    322.11 o 
   9   6   7      223.40      -64.62    780.53 o 
  10   6   7      315.83     -235.27    775.48 o 
  11   6   7      112.18      773.96    530.11 o 
  12   6   7      237.52      572.02    722.97 o 
  13   6   7        2.13      454.88    534.15 o 
  14   6   7      231.19       67.15    799.21 o 
  15   6   7       12.71     -424.09    807.28 o 
  16   6   7      440.15      579.09    563.44 o 
  17   6   7      230.91     -207.00    838.59 o 
  18   6   7      465.18      393.80    804.77 o 
  19   6   7      243.96      764.88    848.18 o 
  20   6   7      195.75      298.88    615.94 o 
  21   6   7      374.46      466.50    951.18 o 
  22   6   7      448.08    -1009.75   1009.75 o 
  23   6   7      117.59      345.33    916.84 o 
  24   6   7      153.33      658.85    911.28 o 
  25   6   7       30.49     -747.20    980.45 o 
  26   6   7       65.82     -421.56    909.26 o 
  27   6   7        2.82       59.07    982.97 o 
  28   6   7      144.75      -91.89   1057.19 o 
  29   6   7      125.39      268.59   1050.63 o 
  30   6   7      252.28     1147.06   1044.07 o 
  31   6   7      179.18    -1185.43   1185.43 o 
  32   6   7      240.88     -704.29   1146.56 o 
  33   6   7       92.81    -1124.84   1177.35 o 
  34   6   7      147.91      -84.31   1180.38 o 
  35   6   7        2.58     1466.12   1077.88 o 
  36   6   7       24.12      366.53   1218.24 o 
  37   6   7       11.26    -1216.22   1216.22 o 
  38   6   7      111.88     -698.73   1284.38 o 
  39   6   7        2.80     -138.84   1283.36 o 
  40   6   7       41.58     -241.33   1240.96 o 
   0   7   7       96.48     -475.08    831.51 o 
   1   7   7      188.56      407.93    559.39 o 
   2   7   7      169.60     -308.47    808.29 o 
   3   7   7      369.81     -149.95    867.37 o 
   4   7   7      409.85      -70.18    853.74 o 
   5   7   7      437.55      384.21    859.80 o 
   6   7   7      802.30     1305.12    871.43 o 
   7   7   7      300.38     -594.23    855.76 o 
   8   7   7      392.85     -749.74    877.97 o 
   9   7   7      284.78      334.22    744.18 o 
  10   7   7       17.04     -435.70    865.84 o 
  11   7   7      436.63      685.62    627.05 o 
  12   7   7       28.68      759.82    819.39 o 
  13   7   7      425.92     -957.74    957.74 o 
  14   7   7       81.11      902.19    615.94 o 
  15   7   7      235.45      483.66    859.79 o 
  16   7   7      192.02      322.11    884.53 o 
  17   7   7      227.16     -471.04    941.58 o 
  18   7   7      274.97      520.52    945.12 o 
  19   7   7      281.41     -415.51    938.55 o 
  20   7   7      159.98    -1029.93   1029.93 o 
  21   7   7      157.95     -106.02    943.60 o 
  22   7   7      116.65      218.61    937.03 o 
  23   7   7      122.68     -575.55   1019.83 o 
  24   7   7       80.95     1329.82    436.71 o 
  25   7   7      217.28       93.91   1000.65 o 
  26   7   7      180.73      336.75    980.96 o 
  27   7   7      259.22     1089.51    473.57 o 
  28   7   7      172.08     -178.22   1141.50 o 
  29   7   7      129.86      856.76   1064.76 o 
  30   7   7       15.86      406.92   1119.79 o 
  31   7   7       64.99      160.04   1107.67 o 
  32   7   7        9.55      540.71   1134.43 o 
  33   7   7       47.24    -1227.83   1227.83 o 
  34   7   7       26.95       14.14   1201.07 o 
  35   7   7      146.29      423.58   1204.11 o 
  36   7   7       10.43      867.36   1204.60 o 
   0   8   7      543.82      -94.41    994.10 o 
   1   8   7      130.57      264.55    869.38 o 
   2   8   7      293.05     -441.26    931.99 o 
   3   8   7      231.59      628.56    960.77 o 
   4   8   7      395.34      899.68    909.78 o 
   5   8   7       45.39     -371.58    954.19 o 
   6   8   7      273.60     -243.85    907.25 o 
   7   8   7       98.97      274.65    910.78 o 
   8   8   7      545.02    -1022.88   1022.88 o 
   9   8   7      207.60     -513.45    938.55 o 
  10   8   7      306.51      925.43    887.06 o 
  11   8   7      240.29      620.99    959.25 o 
  12   8   7      395.36     1045.09    951.68 o 
  13   8   7      148.07      136.31    554.34 o 
  14   8   7      413.31     1122.84    427.12 o 
  15   8   7       45.16    -1025.38   1025.38 o 
  16   8   7      437.96      693.19   1045.09 o 
  17   8   7       68.96      139.34    936.52 o 
  18   8   7      284.12     -160.04   1022.87 o 
  19   8   7      116.95    -1042.04   1071.33 o 
  20   8   7      213.17     -289.79   1121.82 o 
  21   8   7      140.67     -130.76   1084.96 o 
  22   8   7      259.07      833.03    746.70 o 
  23   8   7      186.19       11.61   1078.90 o 
  24   8   7      206.79     -645.22   1162.71 o 
  25   8   7       34.97      308.47   1105.65 o 
  26   8   7       87.92      993.58   1100.61 o 
  27   8   7        2.61    -1173.81   1173.81 o 
  28   8   7       91.54      687.63    581.60 o 
  29   8   7        6.53      399.35   1213.69 o 
  30   8   7      132.81     1212.18   1159.68 o 
   0   9   7        8.49      719.94    679.04 o 
   1   9   7      181.96     -149.95   1055.17 o 
   2   9   7       23.56    -1113.23   1113.23 o 
   3   9   7      250.62      131.77   1082.94 o 
   4   9   7      183.49     -529.61   1107.68 o 
   5   9   7      412.43      394.31   1049.63 o 
   6   9   7      437.68     1096.58    456.91 o 
   7   9   7      302.21      533.65   1076.38 o 
   8   9   7      347.68      590.19   1005.20 o 
   9   9   7      248.26     1091.02   1001.15 o 
  10   9   7       49.20      388.24   1061.73 o 
  11   9   7      263.74     -371.08   1082.44 o 
  12   9   7       60.94     -347.85   1061.73 o 
  13   9   7      211.40     -126.22   1093.04 o 
  14   9   7       77.17      248.90   1122.32 o 
  15   9   7      215.48     -398.34   1032.45 o 
  16   9   7      193.16     -922.39   1184.42 o 
  17   9   7      222.70    -1113.23   1113.23 o 
  18   9   7      204.88      956.72   1157.66 o 
  19   9   7      206.50    -1201.58   1201.58 o 
  20   9   7       90.45      276.67   1200.57 o 
  21   9   7      150.45    -1247.53   1247.53 o 
   0   0   8   110191.37   111195.50   1603.38 o 
   1   0   8    21495.65    21537.70    879.37 o 
   2   0   8    66852.73    70259.46   1316.13 o 
   3   0   8      865.49      864.38    614.96 o 
   4   0   8    59851.89    61536.90   1283.46 o 
   5   0   8     1991.74     2401.99    281.25 o 
   6   0   8    30206.75    29533.24   1049.39 o 
   7   0   8     2228.16     2192.98    303.98 o 
   8   0   8    36924.72    37161.34   1171.84 o 
   9   0   8     7993.70     7477.22    589.00 o 
  10   0   8    53015.27    55423.67   1382.87 o 
  11   0   8    12295.62    13281.08    961.57 o 
  12   0   8    49868.76    49309.84   1474.63 o 
  13   0   8     8759.09    10543.70    950.21 o 
  14   0   8    39885.10    43731.88   1405.19 o 
  15   0   8     1202.51     1610.64    369.59 o 
  16   0   8    24431.71    23919.85   1196.88 o 
  17   0   8      382.47      492.76    814.36 o 
  18   0   8    20202.69    21515.84   1221.27 o 
  19   0   8      176.55      192.86    856.26 o 
  20   0   8    35926.25    37348.93   1456.62 o 
  21   0   8     5954.38     5854.93    503.52 o 
  22   0   8    33448.57    34699.89   1503.85 o 
  23   0   8     6138.12     6651.37    606.05 o 
  24   0   8    30996.18    30111.94   1491.92 o 
  25   0   8     4606.21     4331.81    478.73 o 
  26   0   8    21517.91    25384.60   1368.75 o 
  27   0   8     1598.11     1805.04    424.63 o 
  28   0   8    10836.04    12492.31   1155.78 o 
  29   0   8     1202.29     -280.72   1043.62 o 
  30   0   8    11173.51    11255.19    853.19 o 
  31   0   8      344.14      503.86    965.82 o 
  32   0   8     7729.94     7802.07    676.77 o 
  33   0   8     1786.06     2592.70    456.94 o 
  34   0   8    10586.11    11223.67    903.65 o 
  35   0   8      797.29     1473.25    456.41 o 
  36   0   8     8007.63     8842.39    852.02 o 
  37   0   8      399.81     1151.61   1013.28 o 
  38   0   8     4169.40     4253.26    533.74 o 
  39   0   8      301.75     1412.12   1113.74 o 
  40   0   8     2978.25     3145.20    537.75 o 
  41   0   8      410.90      738.63    807.80 o 
  42   0   8     3039.53     2751.86    552.90 o 
  43   0   8      330.72     1495.43   1186.95 o 
  44   0   8     3077.97     3071.98    565.52 o 
  45   0   8      392.32     1320.24   1133.44 o 
  46   0   8     2936.95     4399.90    587.23 o 
  47   0   8      372.34      125.71   1295.50 o 
  48   0   8     2050.35     -643.25   1413.73 o 
  49   0   8      228.86      774.97   1252.58 o 
   0   1   8      247.32      671.48    526.08 o 
   1   1   8    45776.86    46576.80   1127.59 o 
   2   1   8     4339.77     4637.13    388.36 o 
   3   1   8    52950.57    54897.61   1281.72 o 
   4   1   8     8774.35     9287.83    828.00 o 
   5   1   8    71154.59    70473.91   1509.15 o 
   6   1   8     7817.65     7675.19    613.75 o 
   7   1   8    64739.70    65241.38   1525.09 o 
   8   1   8     2873.78     2863.66    346.41 o 
   9   1   8    45924.79    45772.01   1399.89 o 
  10   1   8      990.27      837.63    349.89 o 
  11   1   8    29557.87    31133.08   1256.59 o 
  12   1   8      753.06     1294.54    354.43 o 
  13   1   8    27069.66    27369.48   1224.46 o 
  14   1   8      995.07      905.78    853.27 o 
  15   1   8    33468.98    34068.31   1408.04 o 
  16   1   8     4680.06     6017.23    525.21 o 
  17   1   8    45697.23    46166.87   1522.42 o 
  18   1   8     9913.32    10084.69    755.23 o 
  19   1   8    31932.51    31962.44   1400.65 o 
  20   1   8     2823.45     2315.69    420.12 o 
  21   1   8    27455.89    25588.30   1333.95 o 
  22   1   8     1155.99     1896.39    400.38 o 
  23   1   8    18642.72    19927.58   1211.42 o 
  24   1   8      431.52     -254.46    902.72 o 
  25   1   8    17304.47    15224.80   1237.07 o 
  26   1   8      875.53     1262.22    971.91 o 
  27   1   8    17655.35    17732.06   1313.86 o 
  28   1   8     1523.56     1547.02    435.73 o 
  29   1   8    14376.04    14579.98   1256.51 o 
  30   1   8     2751.29     2652.92    458.48 o 
  31   1   8    13593.73    13582.32   1249.36 o 
  32   1   8     1161.16     -310.00    998.17 o 
  33   1   8     7708.87     8700.48    807.57 o 
  34   1   8      488.17      847.69    951.69 o 
  35   1   8     5414.86     5574.58    509.03 o 
  36   1   8      643.82     1320.76   1005.21 o 
  37   1   8     4839.38     4080.69    546.38 o 
  38   1   8      467.13      134.80    998.64 o 
  39   1   8     5669.45     5017.57    568.62 o 
  40   1   8      443.99     -641.19   1204.63 o 
  41   1   8     4365.35     3640.74    578.68 o 
  42   1   8      348.74     1356.08   1148.08 o 
  43   1   8     3105.55     3628.42    552.90 o 
  44   1   8      209.06      338.77   1206.63 o 
  45   1   8     2160.89     1883.81    568.02 o 
  46   1   8      210.49    -1329.82   1329.82 o 
  47   1   8     1931.09     1206.21    591.24 o 
  48   1   8      124.40     -525.06   1164.22 o 
  49   1   8     1138.09      620.00    957.26 o 
   0   2   8    57003.05    56673.11   1282.36 o 
   1   2   8     7556.22     8084.08    707.18 o 
   2   2   8    41675.09    42406.90   1110.87 o 
   3   2   8     1416.21     1586.94    275.68 o 
   4   2   8    46839.58    45727.86   1152.26 o 
   5   2   8     4391.28     4012.35    398.46 o 
   6   2   8    35538.57    34662.60   1084.53 o 
   7   2   8     4215.89     3930.47    348.96 o 
   8   2   8    40877.80    38224.36   1202.83 o 
   9   2   8     5017.96     4609.42    441.40 o 
  10   2   8    50027.92    44706.73   1320.49 o 
  11   2   8     6175.83     6237.06    591.43 o 
  12   2   8    49174.80    46835.64   1408.95 o 
  13   2   8     7416.16     7067.36    633.90 o 
  14   2   8    44360.59    43485.17   1416.51 o 
  15   2   8     3900.26     2314.85    414.59 o 
  16   2   8    30838.48    28879.09   1216.97 o 
  17   2   8     1602.65      778.57    865.92 o 
  18   2   8    22508.36    21858.22   1208.22 o 
  19   2   8      450.25      537.69    867.88 o 
  20   2   8    23698.62    22250.13   1246.68 o 
  21   2   8     2294.81     2975.55    406.47 o 
  22   2   8    19420.33    19353.02   1230.66 o 
  23   2   8     3035.09     3771.95    421.13 o 
  24   2   8    18250.83    17442.93   1241.66 o 
  25   2   8     3295.40     3788.65    462.03 o 
  26   2   8    15936.64    15013.44   1266.74 o 
  27   2   8     1845.69     2496.79    433.21 o 
  28   2   8    10935.42    10925.71    828.43 o 
  29   2   8     1117.05     1802.46    432.19 o 
  30   2   8    10866.34    12416.14   1162.81 o 
  31   2   8      180.84     -155.50    991.56 o 
  32   2   8     7611.37     7975.69    686.36 o 
  33   2   8      936.43     1682.78    458.94 o 
  34   2   8     9892.91     9990.76    916.24 o 
  35   2   8      922.56     -240.33   1104.69 o 
  36   2   8     8167.21     8428.75    739.90 o 
  37   2   8      730.53      710.87   1162.74 o 
  38   2   8     5347.61     5465.92    566.08 o 
  39   2   8      638.99     1119.31   1145.06 o 
  40   2   8     3589.99     4131.42    550.89 o 
  41   2   8      487.26      976.43    674.01 o 
  42   2   8     2776.06     3111.83    559.96 o 
  43   2   8      279.61     1022.36   1139.49 o 
  44   2   8     2220.18     2818.40    546.31 o 
  45   2   8      244.72     1766.03   1233.39 o 
  46   2   8     1787.19     1104.22    752.30 o 
  47   2   8      263.13     -247.89   1305.59 o 
  48   2   8     1449.27     -520.04   1372.80 o 
   0   3   8     1339.19      -44.94    677.59 o 
   1   3   8    31143.17    30130.87   1058.79 o 
   2   3   8     2542.97     2230.35    302.97 o 
   3   3   8    33809.66    32115.04   1106.53 o 
   4   3   8     4062.88     4219.23    414.60 o 
   5   3   8    38111.16    38689.67   1189.30 o 
   6   3   8     2992.74     3326.17    316.61 o 
   7   3   8    42559.69    44040.34   1233.13 o 
   8   3   8     2055.11     1949.02    327.19 o 
   9   3   8    42376.66    41456.00   1264.96 o 
  10   3   8     1903.76     1808.13    330.22 o 
  11   3   8    35765.37    36901.05   1212.28 o 
  12   3   8     2971.37     2921.16    349.93 o 
  13   3   8    35891.21    32759.05   1208.18 o 
  14   3   8     1502.49     1842.91    346.37 o 
  15   3   8    27251.86    28908.68   1209.04 o 
  16   3   8     3457.50     3132.79    380.74 o 
  17   3   8    30347.53    31534.31   1274.44 o 
  18   3   8     4541.57     4393.93    437.83 o 
  19   3   8    18870.68    19499.41   1168.96 o 
  20   3   8     1402.21    -1116.34   1116.34 o 
  21   3   8    18417.86    18108.15   1171.43 o 
  22   3   8     1450.54    -1089.58   1089.58 o 
  23   3   8    13395.00    13364.49    837.65 o 
  24   3   8      689.62     1278.36    936.05 o 
  25   3   8    11981.67    12844.47   1115.92 o 
  26   3   8      492.01     1221.29    423.09 o 
  27   3   8    10949.84    11351.93    807.21 o 
  28   3   8      492.17     -189.33   1007.73 o 
  29   3   8     9939.35    10421.82    856.15 o 
  30   3   8     1019.64      907.28    613.94 o 
  31   3   8    10273.20     9366.68    934.45 o 
  32   3   8     1033.81     1313.21    490.75 o 
  33   3   8     8672.57     9712.36    749.51 o 
  34   3   8      981.69      317.57   1162.75 o 
  35   3   8     5845.73     6134.17    558.02 o 
  36   3   8      718.17      901.21   1131.94 o 
  37   3   8     5166.11     4320.07    577.69 o 
  38   3   8      576.30      -50.99   1170.30 o 
  39   3   8     4196.58     3923.48    581.20 o 
  40   3   8      265.23      488.71   1218.75 o 
  41   3   8     3130.82     3747.58    582.18 o 
  42   3   8      257.18     -308.47   1206.64 o 
  43   3   8     2322.43       -4.54   1396.08 o 
  44   3   8      231.79      700.76   1290.44 o 
  45   3   8     1628.63     -378.67   1276.38 o 
  46   3   8      208.94      878.97    629.07 o 
  47   3   8     1383.40     1119.34   1307.67 o 
   0   4   8    32851.91    33331.81   1177.09 o 
   1   4   8     2931.38     3359.44    333.27 o 
   2   4   8    30427.79    29126.58   1140.00 o 
   3   4   8     1787.19     1653.60    326.18 o 
   4   4   8    34003.46    31607.60   1169.57 o 
   5   4   8     3331.33     3851.34    382.76 o 
   6   4   8    30200.69    30240.69   1173.34 o 
   7   4   8     3897.01     4315.03    389.34 o 
   8   4   8    27686.17    28597.90   1142.30 o 
   9   4   8     3144.49     3169.09    345.39 o 
  10   4   8    25953.73    26052.30   1147.22 o 
  11   4   8     2280.68     2862.94    344.87 o 
  12   4   8    24107.77    23666.40   1149.09 o 
  13   4   8     3163.31     2968.11    364.58 o 
  14   4   8    24944.49    24881.24   1190.57 o 
  15   4   8     2531.63     3004.85    382.74 o 
  16   4   8    21463.76    23150.35   1162.52 o 
  17   4   8     1407.95     1977.70    377.16 o 
  18   4   8    19574.51    18406.00   1213.93 o 
  19   4   8     1386.97      797.74    408.46 o 
  20   4   8    15425.58    15729.84   1155.54 o 
  21   4   8     1085.03     -132.28    903.76 o 
  22   4   8    13082.85    13701.38   1118.00 o 
  23   4   8     1181.37     -850.24   1005.24 o 
  24   4   8    11569.99    10130.77    868.86 o 
  25   4   8     1291.85    -1298.59   1298.59 o 
  26   4   8    11967.05    13480.48   1224.99 o 
  27   4   8     1571.57    -1199.14   1199.14 o 
  28   4   8    10709.38    10445.28    866.78 o 
  29   4   8     1547.68      615.98   1215.80 o 
  30   4   8     9050.64     9041.79    863.17 o 
  31   4   8      443.69      881.00   1062.76 o 
  32   4   8     5444.84     4987.74    548.41 o 
  33   4   8      319.84     -147.93   1171.30 o 
  34   4   8     5369.95     5545.20    563.05 o 
  35   4   8      432.97     -761.85   1215.23 o 
  36   4   8     3955.63     3977.48    574.63 o 
  37   4   8      288.10      514.46   1215.22 o 
  38   4   8     3660.52     3212.94    609.46 o 
  39   4   8      563.21     -523.05   1291.98 o 
  40   4   8     2832.09     3474.37    601.87 o 
  41   4   8      455.97      155.50   1209.17 o 
  42   4   8     2298.70     1558.66    609.43 o 
  43   4   8      243.14      707.83   1268.73 o 
  44   4   8     1712.26      571.54   1337.47 o 
  45   4   8       80.00       26.76   1266.20 o 
   0   5   8     4735.72     5123.15    489.84 o 
   1   5   8    31579.26    31403.73   1278.97 o 
   2   5   8     2647.07     2417.13    366.08 o 
   3   5   8    26759.12    28152.16   1190.66 o 
   4   5   8     1389.86     1589.93    348.38 o 
   5   5   8    18160.64    16560.41   1090.55 o 
   6   5   8      372.16      844.15    336.75 o 
   7   5   8    18102.20    16646.65   1067.80 o 
   8   5   8      943.46      754.81    774.50 o 
   9   5   8    19497.85    20623.03   1102.74 o 
  10   5   8     2041.92      248.42    861.89 o 
  11   5   8    17754.19    18734.02   1170.84 o 
  12   5   8     2949.31     1282.55    907.88 o 
  13   5   8    19209.63    18430.94   1132.51 o 
  14   5   8      450.89      -28.78    856.27 o 
  15   5   8    11172.58     9977.16    755.70 o 
  16   5   8      776.02     -431.68    907.78 o 
  17   5   8    13554.92    12661.88   1125.08 o 
  18   5   8     1018.42      670.49    865.88 o 
  19   5   8    11078.35     8552.44    804.68 o 
  20   5   8      886.15      926.46    660.39 o 
  21   5   8    15043.11    14568.17   1219.61 o 
  22   5   8     2026.39     1132.01   1066.88 o 
  23   5   8    13794.46    13162.19   1273.08 o 
  24   5   8     1234.41     -965.35   1169.84 o 
  25   5   8    11112.20     9989.26    887.50 o 
  26   5   8      488.14    -1457.57   1457.57 o 
  27   5   8     7590.90     7669.97    691.39 o 
  28   5   8      252.27    -1262.68   1262.68 o 
  29   5   8     5660.95     4566.11    565.08 o 
  30   5   8      472.40    -1227.35   1227.35 o 
  31   5   8     4999.15     5123.95    557.99 o 
  32   5   8      810.33     -431.67   1223.83 o 
  33   5   8     5017.14     5518.32    559.51 o 
  34   5   8      708.39     1108.21   1101.14 o 
  35   5   8     3128.74      934.12   1369.37 o 
  36   5   8      257.37      293.83   1265.71 o 
  37   5   8     2768.56     1757.63   1305.22 o 
  38   5   8      229.00     -116.12   1246.01 o 
  39   5   8     1885.96      157.53   1346.57 o 
  40   5   8       62.09       80.78   1358.09 o 
  41   5   8     1699.30      528.63   1346.06 o 
  42   5   8       96.46       48.47   1340.42 o 
   0   6   8    15657.54    14683.68   1129.24 o 
   1   6   8      889.69      444.30    822.96 o 
   2   6   8    16115.02    16206.36   1115.62 o 
   3   6   8     1535.04     1300.63    395.34 o 
   4   6   8    19920.03    19685.20   1179.50 o 
   5   6   8     2811.77     2980.12    414.05 o 
   6   6   8    19053.62    17199.54   1265.86 o 
   7   6   8     2543.10     2686.71    419.09 o 
   8   6   8    15165.66    14913.53   1187.30 o 
   9   6   8     1105.19      609.40    936.57 o 
  10   6   8    10673.20     9676.13    781.43 o 
  11   6   8      343.46     -341.80    905.74 o 
  12   6   8     9390.43     9074.94    762.69 o 
  13   6   8      835.32      733.09    540.23 o 
  14   6   8    11379.10    11851.96   1150.19 o 
  15   6   8     1361.73      316.57    987.07 o 
  16   6   8    12832.86    13985.99   1235.13 o 
  17   6   8     1067.16      -18.68   1031.49 o 
  18   6   8    13476.27    14843.06   1197.27 o 
  19   6   8     1365.01      960.82   1045.64 o 
  20   6   8     9388.50     8732.79    858.13 o 
  21   6   8      481.06      944.12    972.89 o 
  22   6   8     7725.30     7421.52    671.19 o 
  23   6   8      438.02     -827.49   1059.22 o 
  24   6   8     6274.29     6364.04    566.11 o 
  25   6   8      618.57     -780.54   1170.31 o 
  26   6   8     6635.66     6503.99    614.59 o 
  27   6   8     1148.69    -1433.88   1433.88 o 
  28   6   8     6470.72     4686.42    618.63 o 
  29   6   8     1185.70    -1567.17   1567.17 o 
  30   6   8     5083.20     4596.24    598.39 o 
  31   6   8      340.44    -1241.98   1292.47 o 
  32   6   8     2792.11     3455.18    576.62 o 
  33   6   8       66.18      -93.40   1349.50 o 
  34   6   8     2467.20     3352.63    560.96 o 
  35   6   8      184.88      236.28   1285.39 o 
  36   6   8     1676.74     2977.38    567.50 o 
  37   6   8       84.47     -596.25   1368.69 o 
  38   6   8     2224.36     2721.96    592.26 o 
  39   6   8      285.20    -1386.37   1386.37 o 
   0   7   8     1665.15     1974.17    436.74 o 
   1   7   8    11228.96    11135.92    805.67 o 
   2   7   8      881.43      382.70    995.63 o 
   3   7   8    10913.58    12239.42   1139.54 o 
   4   7   8      764.43       10.60   1026.93 o 
   5   7   8     8158.16     8589.90    789.90 o 
   6   7   8      348.26     -979.45    979.45 o 
   7   7   8     9236.25     9061.03    779.83 o 
   8   7   8      516.51      138.34    977.94 o 
   9   7   8    10661.78     9232.31    866.26 o 
  10   7   8      767.16    -1104.17   1104.17 o 
  11   7   8    10721.41    11400.21    875.35 o 
  12   7   8     1238.28     -317.58   1131.46 o 
  13   7   8    11863.97    11555.81    914.79 o 
  14   7   8      503.51     -862.83   1103.15 o 
  15   7   8     7337.98     7385.49    685.32 o 
  16   7   8      756.18     -541.74   1058.73 o 
  17   7   8     7087.42     6146.58    585.82 o 
  18   7   8      424.74      635.13   1055.69 o 
  19   7   8     5510.54     4990.74    521.14 o 
  20   7   8      292.62      707.83   1117.28 o 
  21   7   8     6018.47     5753.37    551.96 o 
  22   7   8      686.11      159.54   1127.39 o 
  23   7   8     5570.55     5708.81    559.52 o 
  24   7   8      698.81     -327.16   1169.80 o 
  25   7   8     4565.56     4329.51    578.68 o 
  26   7   8      390.36     -388.25   1229.36 o 
  27   7   8     3340.29     3348.71    550.88 o 
  28   7   8      109.55    -1368.19   1368.19 o 
  29   7   8     2563.21     1979.27   1375.89 o 
  30   7   8      109.95     -697.22   1300.53 o 
  31   7   8     2362.31      954.79   1321.86 o 
  32   7   8      269.21    -1443.42   1443.42 o 
  33   7   8     2666.42     1654.10   1264.31 o 
  34   7   8      299.66     1316.19   1389.91 o 
   0   8   8     6104.95     5536.76    522.16 o 
   1   8   8      351.54      432.17   1108.70 o 
   2   8   8     5605.04     5083.17    529.22 o 
   3   8   8      491.10     1012.78   1036.51 o 
   4   8   8     7235.53     8083.83    695.92 o 
   5   8   8      887.57     1237.47    467.52 o 
   6   8   8     7716.34     7944.09    708.05 o 
   7   8   8      798.12    -1224.34   1224.34 o 
   8   8   8     8078.69     7399.27    716.14 o 
   9   8   8      667.85      476.60   1184.44 o 
  10   8   8     7028.96     7082.29    633.79 o 
  11   8   8      452.93      988.54   1115.77 o 
  12   8   8     6183.72     6199.30    613.06 o 
  13   8   8      552.44    -1214.73   1214.73 o 
  14   8   8     5852.13     5594.23    553.97 o 
  15   8   8      560.34      725.00   1126.38 o 
  16   8   8     5657.58     5801.72    565.07 o 
  17   8   8      436.11    -1234.41   1234.41 o 
  18   8   8     5172.02     4738.63    587.78 o 
  19   8   8      597.08     1615.60   1084.98 o 
  20   8   8     3916.07     4506.62    544.33 o 
  21   8   8      347.74    -1266.22   1266.22 o 
  22   8   8     3130.16     2726.60    563.50 o 
  23   8   8      185.94     -718.43   1198.05 o 
  24   8   8     2423.60     3140.55    552.88 o 
  25   8   8      140.01      309.99   1167.76 o 
  26   8   8     2280.12     2693.69    579.63 o 
  27   8   8      215.44    -1494.41   1494.41 o 
   0   9   8      432.69     1530.77   1114.25 o 
   1   9   8     4357.64     5089.91    562.52 o 
   2   9   8      295.97      762.86   1201.59 o 
   3   9   8     4579.49     4767.29    553.94 o 
   4   9   8      277.22     -470.03   1235.41 o 
   5   9   8     4082.17     5591.26    533.22 o 
   6   9   8      240.99    -1267.72   1267.72 o 
   7   9   8     4098.24     1824.37   1254.79 o 
   8   9   8      320.73     1665.57   1213.20 o 
   9   9   8     4122.58     3893.13    584.22 o 
  10   9   8      361.99       36.35   1204.12 o 
  11   9   8     3919.01     4902.98    575.63 o 
  12   9   8      379.10      786.59    614.43 o 
  13   9   8     4009.35     4156.69    569.07 o 
  14   9   8      250.19     1333.36   1233.90 o 
  15   9   8     3003.87     2768.49    564.50 o 
  16   9   8      318.24      499.32    623.51 o 
  17   9   8     2811.24     3139.58    565.51 o 
   0   1   9      166.06     -164.08    591.71 o 
   1   1   9       13.47      822.42    603.31 o 
   2   1   9       35.47      586.65    635.62 o 
   3   1   9      357.74      402.39    506.39 o 
   4   1   9       15.97     -397.33    732.56 o 
   5   1   9      695.61      562.44    733.10 o 
   6   1   9       20.48      864.33    769.41 o 
   7   1   9      319.58       64.12    801.74 o 
   8   1   9       67.28      611.39    760.83 o 
   9   1   9       94.88     -257.99    854.74 o 
  10   1   9      260.05     -856.26    856.26 o 
  11   1   9      636.76     1081.97    813.87 o 
  12   1   9      238.26      398.85    829.00 o 
  13   1   9       69.98       32.82    859.79 o 
  14   1   9       39.27      319.58    847.67 o 
  15   1   9      168.66     -313.52    859.79 o 
  16   1   9      220.55      242.34    388.25 o 
  17   1   9      455.77      384.21    812.85 o 
  18   1   9        2.93     -615.93    889.57 o 
  19   1   9       52.84     -936.52    936.52 o 
  20   1   9        3.49     -221.64    870.89 o 
  21   1   9      100.41      563.94    492.24 o 
  22   1   9       16.02      410.96    838.07 o 
  23   1   9       40.34      282.72    899.16 o 
  24   1   9        9.63     -581.60    945.11 o 
  25   1   9       52.04      839.09    926.43 o 
  26   1   9       10.06      241.32    927.43 o 
  27   1   9      310.00      820.92    549.30 o 
  28   1   9       26.40     -583.62    955.71 o 
  29   1   9      226.34      171.15    972.38 o 
  30   1   9        0.69      973.38    927.43 o 
  31   1   9        5.69     -425.60   1001.65 o 
  32   1   9       54.92    -1030.93   1030.93 o 
  33   1   9       45.08     -443.78   1063.75 o 
  34   1   9      109.52     -607.86   1000.64 o 
  35   1   9       44.02      589.18   1043.05 o 
  36   1   9       58.29    -1076.37   1076.37 o 
  37   1   9        4.61    -1144.02   1144.02 o 
  38   1   9       14.38      917.84   1067.28 o 
  39   1   9       45.29     -357.95   1102.12 o 
  40   1   9        0.12      752.25   1130.89 o 
  41   1   9       18.16    -1025.88   1209.15 o 
  42   1   9        0.21      416.51   1127.87 o 
  43   1   9        0.24      -65.13   1253.58 o 
  44   1   9        1.88     -476.09   1204.60 o 
  45   1   9        8.55    -1165.23   1165.23 o 
  46   1   9        5.18      551.31   1225.81 o 
  47   1   9        4.19     1188.45   1265.19 o 
  48   1   9        0.79      482.14   1327.79 o 
   0   2   9     3260.71     2692.99    302.48 o 
   1   2   9      340.66      123.69    632.10 o 
   2   2   9     1414.93     1691.44    283.76 o 
   3   2   9      109.95      255.46    596.25 o 
   4   2   9      119.46       50.49    629.06 o 
   5   2   9      908.19      748.76    661.91 o 
   6   2   9     1105.49     1381.91    300.92 o 
   7   2   9     1080.80     -381.70    727.05 o 
   8   2   9      240.80      100.47    652.29 o 
   9   2   9      234.84      631.59    666.43 o 
  10   2   9      513.13      647.76    675.53 o 
  11   2   9       17.61     -614.92    732.05 o 
  12   2   9     1830.02     1890.41    346.88 o 
  13   2   9        3.06     -749.22    749.22 o 
  14   2   9      462.59      694.71    764.38 o 
  15   2   9      245.79      338.26    782.04 o 
  16   2   9      211.03      364.52    815.87 o 
  17   2   9       52.64     -851.20    851.20 o 
  18   2   9      364.01      230.73    837.59 o 
  19   2   9      888.92       48.97    841.65 o 
  20   2   9       37.29     -190.84    866.85 o 
  21   2   9       20.85     -390.76    875.43 o 
  22   2   9      514.12     1100.63    910.80 o 
  23   2   9       23.78     -949.14    949.14 o 
  24   2   9      729.24      214.58    893.64 o 
  25   2   9       13.68     -952.17    952.17 o 
  26   2   9      169.45     -229.21    975.40 o 
  27   2   9       25.81      823.94    407.93 o 
  28   2   9        1.40    -1003.16   1003.16 o 
  29   2   9       57.56     -146.41   1072.84 o 
  30   2   9       75.04      586.15    898.16 o 
  31   2   9      167.76     -601.80   1023.37 o 
  32   2   9        1.30      922.39    957.73 o 
  33   2   9        8.15     1003.67   1035.98 o 
  34   2   9      126.63    -1080.92   1080.92 o 
  35   2   9      100.05      139.34   1049.11 o 
  36   2   9       59.38    -1131.40   1131.40 o 
  37   2   9        0.71       30.80   1082.93 o 
  38   2   9       15.72     -902.19   1190.47 o 
  39   2   9       19.12      182.26   1115.75 o 
  40   2   9        2.55    -1292.96   1292.96 o 
  41   2   9       35.60     -409.44   1182.39 o 
  42   2   9        0.59      782.54   1217.73 o 
  43   2   9       14.20     1061.22   1110.70 o 
  44   2   9       13.68     -772.95   1272.76 o 
  45   2   9        3.79     1492.88   1146.04 o 
  46   2   9        6.84     -756.29   1243.48 o 
  47   2   9        2.10     1340.41   1159.67 o 
   0   3   9     2211.38     2202.00    307.00 o 
   1   3   9       44.86      267.07    648.75 o 
   2   3   9      215.84     -655.32    657.85 o 
   3   3   9      293.20      261.02    445.30 o 
   4   3   9      228.50      760.84    630.08 o 
   5   3   9      727.87      381.69    629.09 o 
   6   3   9       90.80     -489.22    642.69 o 
   7   3   9      985.24      474.09    711.39 o 
   8   3   9      139.55     -306.45    684.10 o 
   9   3   9      136.00       28.78    464.98 o 
  10   3   9      556.09      243.86    716.42 o 
  11   3   9       36.98     -346.84    700.75 o 
  12   3   9      334.47      458.93    740.65 o 
  13   3   9       33.01     -738.62    738.62 o 
  14   3   9       23.52      822.42    685.10 o 
  15   3   9      682.10      969.37    335.75 o 
  16   3   9      554.53     1024.40    332.72 o 
  17   3   9     1206.08     1139.55    363.02 o 
  18   3   9       11.60     -103.50    812.83 o 
  19   3   9      495.11      176.20    814.87 o 
  20   3   9      231.29     -507.90    883.02 o 
  21   3   9       37.37      492.75    383.70 o 
  22   3   9      395.92       90.88    609.38 o 
  23   3   9       89.63     1103.13    881.50 o 
  24   3   9      326.60     -453.88    895.14 o 
  25   3   9        2.41       58.56    915.82 o 
  26   3   9       33.22     -283.23    875.43 o 
  27   3   9      263.07     -659.36    900.69 o 
  28   3   9        2.88      458.42    560.90 o 
  29   3   9      487.80     1080.94    979.46 o 
  30   3   9       50.95     1210.67    989.53 o 
  31   3   9      153.58     1023.37   1009.73 o 
  32   3   9      146.95      963.79   1019.33 o 
  33   3   9       16.24        1.51   1081.92 o 
  34   3   9      104.79      -82.29   1095.56 o 
  35   3   9       60.54     1177.85   1082.94 o 
  36   3   9       54.48      274.14   1094.55 o 
  37   3   9       11.36      597.25    801.72 o 
  38   3   9       10.06     1330.32   1152.10 o 
  39   3   9      203.05      827.48   1215.72 o 
  40   3   9        0.80     1151.59    790.11 o 
  41   3   9      179.03      235.27   1202.09 o 
  42   3   9        0.71     -200.94   1234.39 o 
  43   3   9       31.03      927.94    812.83 o 
  44   3   9       20.72      179.23   1322.74 o 
  45   3   9        3.74    -1257.11   1257.11 o 
   0   4   9     2026.38     2421.60    321.63 o 
   1   4   9       69.28      679.04    635.63 o 
   2   4   9      832.95     1276.35    313.03 o 
   3   4   9      665.72     -475.09    730.06 o 
   4   4   9       77.50       27.77    723.98 o 
   5   4   9     1214.83      474.10    722.00 o 
   6   4   9      472.53      -27.26    735.61 o 
   7   4   9     1068.23     1343.52    325.66 o 
   8   4   9        7.68     -757.80    757.80 o 
   9   4   9      244.24     -270.11    718.43 o 
  10   4   9     1395.19     1872.68    335.76 o 
  11   4   9       46.59      156.51    741.14 o 
  12   4   9     2833.75     2571.65    366.08 o 
  13   4   9        8.43      365.52    734.07 o 
  14   4   9      975.54     1001.20    792.17 o 
  15   4   9      101.42      578.58    792.13 o 
  16   4   9       13.48     -487.19    845.65 o 
  17   4   9      104.56      440.24    793.65 o 
  18   4   9      129.10     -826.97    865.85 o 
  19   4   9     1272.51      919.41    389.78 o 
  20   4   9        5.52     -917.84    917.84 o 
  21   4   9      332.46     -282.73    915.84 o 
  22   4   9      447.09     -690.16    905.24 o 
  23   4   9       77.47     -995.09    995.09 o 
  24   4   9      559.63     1101.64    912.82 o 
  25   4   9       84.79     -327.66    959.75 o 
  26   4   9      149.18     -818.89    975.91 o 
  27   4   9      280.10      -58.06   1064.77 o 
  28   4   9       10.90      142.37    970.85 o 
  29   4   9      226.23    -1069.82   1069.82 o 
  30   4   9       36.04    -1121.30   1121.30 o 
  31   4   9      180.35      431.16    528.09 o 
  32   4   9        7.10      961.26   1012.25 o 
  33   4   9        8.36    -1226.31   1226.31 o 
  34   4   9      201.53     -991.56   1138.48 o 
  35   4   9       30.66     -461.95   1198.55 o 
  36   4   9      155.48      -54.02   1147.56 o 
  37   4   9        7.41     -285.75   1270.74 o 
  38   4   9       85.00     -576.56   1173.31 o 
  39   4   9       13.62      341.29   1272.76 o 
  40   4   9       13.48     -885.53   1258.12 o 
  41   4   9       69.80     -258.49   1220.26 o 
  42   4   9        6.04     -534.65   1311.64 o 
  43   4   9       49.00        1.01   1376.77 o 
   0   5   9     1942.69     2099.94    344.35 o 
   1   5   9       51.15     -321.60    708.83 o 
   2   5   9      720.08      881.02    755.30 o 
   3   5   9      527.24      188.82    796.70 o 
   4   5   9      384.49      868.38    771.45 o 
   5   5   9      952.43      577.59    751.27 o 
   6   5   9      235.89      406.92    732.57 o 
   7   5   9     1058.22      529.13    559.42 o 
   8   5   9      218.40      282.22    804.26 o 
   9   5   9      308.27      504.37    379.16 o 
  10   5   9      582.50      672.50    790.64 o 
  11   5   9       28.06     -714.89    793.65 o 
  12   5   9      417.62     -176.71    830.52 o 
  13   5   9       41.42     -865.84    865.84 o 
  14   5   9      289.74      945.62    811.33 o 
  15   5   9      488.88       92.39    882.52 o 
  16   5   9      792.18     -366.04    868.40 o 
  17   5   9      594.85     -735.61    912.31 o 
  18   5   9       89.81     -911.79    911.79 o 
  19   5   9      568.41      669.47    881.52 o 
  20   5   9      191.75      327.15    914.32 o 
  21   5   9       48.47      -16.16    902.19 o 
  22   5   9      336.84     -165.09    943.60 o 
  23   5   9       34.60      -93.40    952.17 o 
  24   5   9      479.22     -604.33   1041.56 o 
  25   5   9       67.04     -428.63   1108.18 o 
  26   5   9      163.56     -930.98   1067.79 o 
  27   5   9      197.20      144.39    982.47 o 
  28   5   9       73.15    -1045.58   1181.38 o 
  29   5   9      271.99    -1103.14   1103.14 o 
  30   5   9      111.92      -51.50   1116.76 o 
  31   5   9      266.33     1049.62   1056.19 o 
  32   5   9      139.95     1595.38   1064.76 o 
  33   5   9       20.13     1108.68    783.55 o 
  34   5   9       46.86      846.66   1137.96 o 
  35   5   9       13.83     1096.56   1206.62 o 
  36   5   9      104.27      639.16    855.24 o 
  37   5   9       20.83      891.08    533.14 o 
  38   5   9       44.40     1469.16   1240.45 o 
  39   5   9       86.56     1209.15   1279.33 o 
  40   5   9       22.43     1094.55   1301.03 o 
   0   6   9      629.13      -75.73    876.47 o 
   1   6   9      206.73     -616.44    832.53 o 
   2   6   9      488.50      579.09    577.58 o 
   3   6   9      441.07      391.28    844.15 o 
   4   6   9      436.78      847.68    578.59 o 
   5   6   9      695.86     1309.66    368.06 o 
   6   6   9      281.54      128.24    863.33 o 
   7   6   9      674.74      800.74    587.68 o 
   8   6   9      123.00     -672.99    841.11 o 
   9   6   9      405.88     1150.61    799.21 o 
  10   6   9      164.40       21.71    801.22 o 
  11   6   9      544.01      -35.85    868.89 o 
  12   6   9      255.40     -306.46    821.42 o 
  13   6   9      533.15     1145.06    400.37 o 
  14   6   9      287.49      784.57    834.55 o 
  15   6   9      293.31      401.37    942.09 o 
  16   6   9      196.74      306.45    938.55 o 
  17   6   9      221.17      267.08    987.52 o 
  18   6   9       66.60      257.48    971.36 o 
  19   6   9      432.23     1361.14    910.29 o 
  20   6   9       96.46     -595.24   1007.71 o 
  21   6   9      229.61      732.56    671.48 o 
  22   6   9      190.52     -871.91   1064.77 o 
  23   6   9       99.25     -809.80   1051.64 o 
  24   6   9      358.96        8.08   1062.75 o 
  25   6   9      124.94      703.28    508.91 o 
  26   6   9      376.47     -289.80   1114.25 o 
  27   6   9      248.58    -1034.48   1159.18 o 
  28   6   9      212.05      139.85   1069.31 o 
  29   6   9      147.00      722.97    778.50 o 
  30   6   9       21.42      253.95   1083.44 o 
  31   6   9       67.03    -1227.33   1227.33 o 
  32   6   9       15.70     1292.96   1087.98 o 
  33   6   9      116.90      462.46    844.14 o 
  34   6   9       68.25     -894.62   1229.85 o 
  35   6   9       90.11     1455.02   1236.92 o 
  36   6   9      115.65     -843.63   1354.55 o 
   0   7   9      498.01      943.61    947.14 o 
   1   7   9      594.06     -290.30    942.61 o 
   2   7   9      611.45      538.20    961.29 o 
   3   7   9      435.85     1111.23    401.88 o 
   4   7   9      334.89     -133.79    953.20 o 
   5   7   9      303.77      -87.34    991.57 o 
   6   7   9      392.89      412.99    951.68 o 
   7   7   9      335.10      410.46    943.10 o 
   8   7   9      386.22     -683.60   1039.53 o 
   9   7   9      444.29      622.00    962.29 o 
  10   7   9      536.60      536.18    480.14 o 
  11   7   9      456.52      523.05    683.09 o 
  12   7   9      441.49      852.23    568.99 o 
  13   7   9      173.50     -342.30    987.52 o 
  14   7   9      617.96     1216.25    896.16 o 
  15   7   9      165.76      966.82   1011.75 o 
  16   7   9      729.38      628.07    964.82 o 
  17   7   9      119.91     1065.27    997.11 o 
  18   7   9      264.33      678.04   1076.89 o 
  19   7   9      403.53     -984.00    984.00 o 
  20   7   9      108.64     -183.77   1061.23 o 
  21   7   9      436.21      685.11    742.67 o 
  22   7   9      125.35     -150.95   1107.17 o 
  23   7   9      371.38    -1175.34   1175.34 o 
  24   7   9      223.92      -60.58   1138.98 o 
  25   7   9      131.87     -557.88   1113.73 o 
  26   7   9      128.85      657.84   1097.07 o 
  27   7   9       37.79      462.46   1118.78 o 
  28   7   9      127.49     -936.53   1230.36 o 
  29   7   9       43.55     1455.02   1233.38 o 
  30   7   9      162.43    -1040.03   1308.11 o 
  31   7   9      218.83     1163.72    543.24 o 
   0   8   9      105.61    -1068.80   1068.80 o 
   1   8   9      459.33     1216.24    993.59 o 
   2   8   9      142.53    -1106.67   1106.67 o 
   3   8   9      361.90      525.07   1059.72 o 
   4   8   9      339.83     -881.00   1105.67 o 
   5   8   9      325.75    -1072.34   1072.34 o 
   6   8   9      531.19      937.55    470.04 o 
   7   8   9      352.35      527.59   1101.12 o 
   8   8   9      365.46     -418.03   1079.92 o 
   9   8   9      334.05     -862.32   1085.98 o 
  10   8   9      224.53      150.45   1111.72 o 
  11   8   9      530.81     1636.80    454.89 o 
  12   8   9      125.91    -1089.00   1089.00 o 
  13   8   9      498.07      863.84    480.13 o 
  14   8   9      221.88      891.60   1003.68 o 
  15   8   9      181.53    -1122.82   1122.82 o 
  16   8   9      369.16      918.36   1126.87 o 
  17   8   9      182.53    -1167.25   1200.07 o 
  18   8   9      314.32      663.40   1124.35 o 
  19   8   9      200.49      821.92   1184.42 o 
  20   8   9      242.22     -331.19   1189.97 o 
  21   8   9      250.42      442.26   1113.74 o 
  22   8   9       82.60     -837.07   1201.58 o 
  23   8   9      192.30      273.64   1139.49 o 
  24   8   9       56.83      129.75   1190.47 o 
   0   9   9      336.17      244.36   1076.89 o 
   1   9   9      326.05    -1152.11   1275.81 o 
   2   9   9      536.08     -155.00   1164.24 o 
   3   9   9      237.79      268.59    571.01 o 
   4   9   9      319.82      366.03   1140.50 o 
   5   9   9      205.25    -1133.93   1133.93 o 
   6   9   9      316.01     -861.31   1257.13 o 
   7   9   9      229.43       63.61   1096.07 o 
   8   9   9      275.93     -664.91   1183.41 o 
   9   9   9      376.39      560.91   1066.29 o 
  10   9   9      253.55     1600.43   1086.48 o 
  11   9   9      520.62       30.29   1192.51 o 
   0   0  10     2986.88     3152.94    302.97 o 
   1   0  10     6105.37     6395.97    508.59 o 
   2   0  10     3900.31     4187.32    360.05 o 
   3   0  10    11932.48    11324.71    880.11 o 
   4   0  10     1788.94     1831.84    325.67 o 
   5   0  10    28158.36    24686.20   1117.64 o 
   6   0  10     4277.68     3633.93    364.10 o 
   7   0  10    26620.56    26434.63   1140.78 o 
   8   0  10     5939.81     5466.06    452.01 o 
   9   0  10    10258.91     9679.02    963.86 o 
  10   0  10     3261.63     2771.22    380.23 o 
  11   0  10     2403.67     2337.34    382.74 o 
  12   0  10     1457.95     1139.57    888.63 o 
  13   0  10     2233.32     2217.14    399.90 o 
  14   0  10     1747.82      535.71    932.57 o 
  15   0  10     8715.71     8755.55    728.37 o 
  16   0  10     1273.42     1466.23    410.48 o 
  17   0  10    11530.80    12079.36    838.09 o 
  18   0  10     1720.58     1893.92    448.36 o 
  19   0  10    13107.22    12991.10   1250.41 o 
  20   0  10     2804.35     3028.62    457.47 o 
  21   0  10     8286.84    10432.94    828.33 o 
  22   0  10     3556.80     -396.90   1119.49 o 
  23   0  10     4361.03     4905.83    479.22 o 
  24   0  10     2254.13     2386.76    460.49 o 
  25   0  10     4502.76     5132.07    481.75 o 
  26   0  10     1235.71     1530.33   1066.34 o 
  27   0  10     6558.01     6294.60    586.84 o 
  28   0  10     1045.58      726.03   1081.47 o 
  29   0  10     6471.72     6721.77    624.20 o 
  30   0  10      941.39     1232.93    491.25 o 
  31   0  10     3091.75     2755.43    523.11 o 
  32   0  10     1075.41     -392.30   1193.05 o 
  33   0  10     2646.97     3216.86    507.95 o 
  34   0  10      611.38      -51.50   1168.79 o 
  35   0  10      934.58       36.86   1180.42 o 
  36   0  10      565.67      976.43   1113.25 o 
  37   0  10     1268.43     2188.20    524.58 o 
  38   0  10      400.85        3.53   1156.66 o 
  39   0  10     1759.41    -1393.02   1393.02 o 
  40   0  10      496.84      679.56    538.70 o 
  41   0  10     1626.98     2045.84    560.44 o 
  42   0  10      621.39     1396.49   1204.63 o 
  43   0  10     1096.78     1584.84    551.34 o 
  44   0  10      445.67     1939.72   1318.22 o 
  45   0  10      857.46    -1381.86   1381.86 o 
  46   0  10      273.33     -189.83   1280.35 o 
   0   1  10    15624.01    15293.06    948.01 o 
   1   1  10     4276.40     4456.57    415.61 o 
   2   1  10    28298.17    28260.23   1255.71 o 
   3   1  10     5873.79     6355.44    532.82 o 
   4   1  10     9807.23    12004.61    968.39 o 
   5   1  10     3234.05     3692.27    407.50 o 
   6   1  10     5199.84     5076.96    484.82 o 
   7   1  10     1531.45     1913.61    402.92 o 
   8   1  10     8573.00     9379.52    720.30 o 
   9   1  10     1708.11     1421.33    417.06 o 
  10   1  10    14488.83    17412.15   1158.11 o 
  11   1  10     2885.23     2670.66    441.32 o 
  12   1  10    15552.02    17312.39   1280.96 o 
  13   1  10     3467.01     3120.67    450.43 o 
  14   1  10    11731.77    12522.73   1168.01 o 
  15   1  10     2611.64     2416.12    427.68 o 
  16   1  10     5353.23     6327.79    597.43 o 
  17   1  10     3611.28     4169.47    424.67 o 
  18   1  10     6772.53     7124.68    618.18 o 
  19   1  10     3007.29     3464.92    437.28 o 
  20   1  10     6812.63     8295.32    755.54 o 
  21   1  10     1742.41      814.42   1023.45 o 
  22   1  10     9764.25     9534.53    856.17 o 
  23   1  10     1264.32      286.28   1047.66 o 
  24   1  10     9318.70     8997.29    853.61 o 
  25   1  10     1450.03     1601.04    465.01 o 
  26   1  10     4867.72     5818.41    498.92 o 
  27   1  10     1446.07     1806.02    472.58 o 
  28   1  10     2672.36     2139.38    508.97 o 
  29   1  10     1261.30     1321.81    474.09 o 
  30   1  10     2420.07     1253.21   1122.44 o 
  31   1  10      862.52     -380.68   1124.88 o 
  32   1  10     3787.46     3962.34    535.75 o 
  33   1  10     1067.09      -89.37   1127.41 o 
  34   1  10     3091.36     2730.17    546.84 o 
  35   1  10      587.42      942.60   1160.21 o 
  36   1  10     3332.70     3275.52    548.86 o 
  37   1  10      860.51      973.92   1149.11 o 
  38   1  10     1477.30      828.53    684.13 o 
  39   1  10      559.02     1009.25    522.55 o 
  40   1  10      691.00     -745.20   1244.02 o 
  41   1  10      364.76     1693.84   1150.60 o 
  42   1  10      746.77     1531.80   1238.47 o 
  43   1  10      305.35    -1365.67   1365.67 o 
  44   1  10     1160.38      725.52   1297.05 o 
  45   1  10      281.38     -312.01   1233.40 o 
  46   1  10     1083.28     1222.83   1335.92 o 
   0   2  10     1124.04     1143.59    299.91 o 
   1   2  10     5923.38     6432.16    534.83 o 
   2   2  10     1960.30     2252.96    297.40 o 
   3   2  10     7678.55     6557.56    590.45 o 
   4   2  10     1912.93     1538.99    330.72 o 
   5   2  10    15205.21    15325.41    943.91 o 
   6   2  10     4543.95     4714.63    404.00 o 
   7   2  10    18172.12    17233.69   1054.24 o 
   8   2  10     5466.56     5043.13    434.32 o 
   9   2  10    13299.04    14505.50    975.62 o 
  10   2  10     3136.96     2190.48    388.31 o 
  11   2  10     8188.74     7425.88    673.79 o 
  12   2  10     1969.32       30.30    814.94 o 
  13   2  10     6387.37     6087.24    538.88 o 
  14   2  10     2691.12     2597.90    389.81 o 
  15   2  10    10129.81    10365.42    731.44 o 
  16   2  10     1872.72     2261.00    406.96 o 
  17   2  10     7497.60     8884.55    713.15 o 
  18   2  10     1366.65     1330.91    417.55 o 
  19   2  10     9692.60     9543.14    793.03 o 
  20   2  10     1506.97     -250.94    988.09 o 
  21   2  10     6430.20     6342.13    615.12 o 
  22   2  10     1837.41     2333.69    431.19 o 
  23   2  10     3636.45     3410.96    486.27 o 
  24   2  10     1572.56      584.17    979.01 o 
  25   2  10     2976.78     3076.57    483.22 o 
  26   2  10     1234.06     1951.41    459.96 o 
  27   2  10     3728.16     3973.97    490.31 o 
  28   2  10     1138.43      381.19    987.57 o 
  29   2  10     4163.08     3451.40    534.25 o 
  30   2  10      976.14      242.35    786.61 o 
  31   2  10     3319.67     1454.22   1231.55 o 
  32   2  10      920.96      934.54    487.72 o 
  33   2  10     3225.26     2967.50    535.23 o 
  34   2  10      729.66     1190.51   1076.91 o 
  35   2  10     1848.45      768.46   1220.86 o 
  36   2  10      712.13     1045.10   1135.47 o 
  37   2  10     1578.47     2165.00    526.61 o 
  38   2  10      447.64    -1243.00   1243.00 o 
  39   2  10     1786.99     2166.02    549.84 o 
  40   2  10      394.58    -1067.80   1272.78 o 
  41   2  10     1633.17     1186.51    906.29 o 
  42   2  10      397.71     -385.22   1322.76 o 
  43   2  10     1061.73      457.43   1444.98 o 
  44   2  10      291.83       82.80   1338.91 o 
  45   2  10      692.51     1400.53    575.56 o 
   0   3  10     7720.48     7460.52    597.51 o 
   1   3  10     2802.87     2675.69    343.87 o 
   2   3  10    12758.90    10598.48    928.59 o 
   3   3  10     3490.25     3204.48    345.90 o 
   4   3  10     9087.88     8385.93    610.18 o 
   5   3  10     2366.17     1654.15    331.74 o 
   6   3  10     7434.17     7538.15    605.58 o 
   7   3  10     1521.10     1705.07    333.24 o 
   8   3  10     8648.78     9976.73    871.80 o 
   9   3  10     1989.96     1663.20    358.49 o 
  10   3  10    11435.58     9892.78    676.93 o 
  11   3  10     3161.94     3341.24    376.19 o 
  12   3  10    12839.28    13838.07    998.79 o 
  13   3  10     3159.34     3608.35    396.38 o 
  14   3  10    11165.01    12163.14   1049.21 o 
  15   3  10     2656.89     2699.87    395.87 o 
  16   3  10     9267.79    10628.36   1039.50 o 
  17   3  10     2316.34     1358.24    949.76 o 
  18   3  10     6919.24     6764.99    595.95 o 
  19   3  10     1811.35     1328.92    427.15 o 
  20   3  10     4326.72     4477.58    442.86 o 
  21   3  10      960.59     1774.17    419.56 o 
  22   3  10     3834.28     4492.60    449.92 o 
  23   3  10      929.82      892.64    998.16 o 
  24   3  10     4005.41     4088.65    482.24 o 
  25   3  10     1180.08      917.89   1050.68 o 
  26   3  10     3692.19     1671.89   1165.93 o 
  27   3  10     1132.89     1702.99    465.51 o 
  28   3  10     3324.31     4137.98    491.31 o 
  29   3  10      992.41      879.51   1050.16 o 
  30   3  10     2845.75     2842.23    522.09 o 
  31   3  10      935.69     1425.79    497.82 o 
  32   3  10     3055.32     3230.54    550.37 o 
  33   3  10     1059.68     1158.21   1110.75 o 
  34   3  10     2073.59     -542.78   1350.12 o 
  35   3  10      622.34     -305.96   1185.45 o 
  36   3  10     2600.78       13.63   1382.47 o 
  37   3  10      616.76       -5.55   1253.10 o 
  38   3  10     1938.97     1519.76    589.73 o 
  39   3  10      402.47      194.38   1287.93 o 
  40   3  10     1225.23      743.20   1257.68 o 
  41   3  10      244.09      883.01    693.18 o 
  42   3  10      867.84     1897.85    559.41 o 
  43   3  10      200.54      450.85   1274.29 o 
   0   4  10     1544.01     1631.85    348.89 o 
   1   4  10     9617.27    10313.96    916.28 o 
   2   4  10     1816.74     1624.80    348.39 o 
   3   4  10     7165.51     6802.53    512.63 o 
   4   4  10     1778.15     1211.78    362.53 o 
   5   4  10     6804.84     7403.39    615.64 o 
   6   4  10     2702.26     2805.92    364.06 o 
   7   4  10     7746.64     7214.33    663.15 o 
   8   4  10     2886.55     2438.85    381.23 o 
   9   4  10     8464.67     8183.82    705.60 o 
  10   4  10     1833.75      212.06    803.82 o 
  11   4  10     8399.27     8278.20    682.86 o 
  12   4  10     1244.02     1480.35    382.71 o 
  13   4  10     6666.02     6299.75    560.58 o 
  14   4  10     1557.54     1753.02    395.34 o 
  15   4  10     7436.53     7471.67    575.25 o 
  16   4  10     1169.52     1107.23    388.77 o 
  17   4  10     2744.74     2655.43    422.63 o 
  18   4  10     1041.54      982.51    911.32 o 
  19   4  10     5212.36     6309.83    585.79 o 
  20   4  10     1344.75      956.27    436.23 o 
  21   4  10     4649.29     4085.23    493.36 o 
  22   4  10     1320.87      219.12   1098.15 o 
  23   4  10     4657.11     4057.44    505.48 o 
  24   4  10     1155.20      278.19   1094.10 o 
  25   4  10     4008.06     3626.58    519.60 o 
  26   4  10     1040.69      435.21   1112.27 o 
  27   4  10     3145.52     4028.36    496.35 o 
  28   4  10     1044.11     1261.71    510.95 o 
  29   4  10     2368.79     1349.13    527.64 o 
  30   4  10      894.73      755.81    818.41 o 
  31   4  10     2354.34     2168.60    537.23 o 
  32   4  10      480.80      768.92    529.61 o 
  33   4  10     2011.98     1620.75    551.36 o 
  34   4  10      416.25     -549.81   1325.79 o 
  35   4  10     1968.41     1309.22   1277.91 o 
  36   4  10      401.77    -1112.23   1348.01 o 
  37   4  10     1125.04      261.03   1311.69 o 
  38   4  10      310.13     -810.82   1334.37 o 
  39   4  10     1004.22     1330.87   1283.92 o 
  40   4  10      328.86     1266.21   1336.39 o 
  41   4  10      933.81     1350.05   1363.69 o 
   0   5  10     6301.53     7133.38    651.47 o 
   1   5  10     3053.05     2906.43    397.39 o 
   2   5  10     8426.11     8402.35    724.27 o 
   3   5  10     2367.44     2265.08    404.44 o 
   4   5  10     9781.01     9684.84    728.86 o 
   5   5  10     1300.84     1688.37    375.14 o 
   6   5  10     8228.60     8184.56    588.40 o 
   7   5  10      849.38      580.62    863.35 o 
   8   5  10     5065.50     5891.67    557.50 o 
   9   5  10     1207.16     1622.22    388.26 o 
  10   5  10     3705.65     2967.10    420.12 o 
  11   5  10     1663.97     1709.60    397.36 o 
  12   5  10     3757.60     2255.12    428.20 o 
  13   5  10     1211.58     1249.10    919.41 o 
  14   5  10     4225.23     3761.47    442.35 o 
  15   5  10     1320.76      994.14    924.97 o 
  16   5  10     7325.20     8470.42    759.57 o 
  17   5  10     1173.93      -30.80   1003.22 o 
  18   5  10     5678.76     5674.61    565.09 o 
  19   5  10     1545.01     1808.55    436.74 o 
  20   5  10     3730.03     4338.01    480.21 o 
  21   5  10     1124.27      -41.91   1032.50 o 
  22   5  10     2627.94     1655.64   1114.87 o 
  23   5  10     1105.33      231.74   1159.22 o 
  24   5  10     2982.43      965.42   1119.93 o 
  25   5  10      944.06    -1385.40   1385.40 o 
  26   5  10     3959.18     4119.37    541.81 o 
  27   5  10      649.29    -1374.78   1374.78 o 
  28   5  10     3974.46     3251.86    565.54 o 
  29   5  10      476.50     -609.89   1249.56 o 
  30   5  10     2470.89     2815.41    562.48 o 
  31   5  10      607.28      703.29   1195.04 o 
  32   5  10     1624.11     2031.70    549.83 o 
  33   5  10      501.86    -1039.03   1261.68 o 
  34   5  10      580.06     -320.09   1306.62 o 
  35   5  10      322.47      343.82   1323.77 o 
  36   5  10      900.77      612.93    959.78 o 
  37   5  10      269.59     1768.56   1262.17 o 
  38   5  10     1068.47     1859.99   1267.26 o 
   0   6  10      987.77      385.73    971.40 o 
   1   6  10     8617.23     8224.93    766.18 o 
   2   6  10      935.59     -419.56    982.51 o 
   3   6  10     5158.10     4936.20    466.10 o 
   4   6  10     1289.40      920.93    423.10 o 
   5   6  10     2962.39     2828.63    428.18 o 
   6   6  10     1475.01     1714.63    401.39 o 
   7   6  10     3116.92     2946.80    436.26 o 
   8   6  10     1254.22      571.03    966.36 o 
   9   6  10     4563.01     4336.66    484.26 o 
  10   6  10      904.71      283.74    971.90 o 
  11   6  10     5652.42     5850.32    491.36 o 
  12   6  10      786.88      453.89    957.76 o 
  13   6  10     4524.82     4457.82    473.15 o 
  14   6  10      930.33      770.96    976.45 o 
  15   6  10     3915.61     3630.59    477.18 o 
  16   6  10      914.49      952.72    437.23 o 
  17   6  10     1236.95       55.54   1053.71 o 
  18   6  10      767.20      691.18    738.64 o 
  19   6  10     2982.13     3264.86    499.37 o 
  20   6  10      964.94     -737.64   1074.39 o 
  21   6  10     3554.62     3309.88    517.06 o 
  22   6  10      742.55     1166.27    491.25 o 
  23   6  10     4177.84     4048.70    537.77 o 
  24   6  10      603.64    -1285.41   1285.41 o 
  25   6  10     3249.72     1326.96   1249.70 o 
  26   6  10      571.24    -1309.65   1309.65 o 
  27   6  10     1873.19     2456.35    553.37 o 
  28   6  10      545.76     -609.89   1261.18 o 
  29   6  10     1129.76     1257.67    550.83 o 
  30   6  10      419.32     -572.52   1321.25 o 
  31   6  10     1173.92     2110.43    546.29 o 
  32   6  10      191.42     -733.57   1356.07 o 
  33   6  10     1054.97     1774.67    559.41 o 
  34   6  10      239.76        7.07   1330.83 o 
   0   7  10     2561.75      935.61   1042.15 o 
   1   7  10      913.62     1413.67    446.32 o 
   2   7  10     3355.30     2973.57    474.64 o 
   3   7  10      904.03      677.55   1067.83 o 
   4   7  10     4241.66     3842.20    498.90 o 
   5   7  10      838.34      608.89    609.39 o 
   6   7  10     4678.18     5002.68    498.90 o 
   7   7  10      797.40      451.87   1096.60 o 
   8   7  10     3675.82     3158.41    507.97 o 
   9   7  10      897.58     -486.20   1071.87 o 
  10   7  10     3124.42     3018.98    495.34 o 
  11   7  10      970.29     -553.35   1103.17 o 
  12   7  10     2802.54     2437.77    491.79 o 
  13   7  10      803.10     1310.16   1070.85 o 
  14   7  10     2579.85     3254.19    500.37 o 
  15   7  10     1068.98     1353.09   1099.14 o 
  16   7  10     4038.37     1609.77   1268.93 o 
  17   7  10      725.42     1185.45   1094.58 o 
  18   7  10     3364.89     3283.07    538.76 o 
  19   7  10      695.53     1461.62   1156.17 o 
  20   7  10     2430.11     2177.69    519.56 o 
  21   7  10      393.25      663.40   1180.39 o 
  22   7  10     1516.23      766.43   1210.74 o 
  23   7  10      452.32      143.38   1193.01 o 
  24   7  10     1207.65      345.34   1179.42 o 
  25   7  10      439.43     -130.76   1259.66 o 
  26   7  10     1385.80     -241.84   1360.68 o 
  27   7  10      312.52    -1393.44   1393.44 o 
  28   7  10     1613.22      294.35   1375.84 o 
   0   8  10      422.61     -748.73   1204.63 o 
   1   8  10     2501.82     2644.24    530.16 o 
   2   8  10      384.07       85.32   1129.90 o 
   3   8  10     2202.37     -602.86   1217.84 o 
   4   8  10      590.56      461.96   1084.98 o 
   5   8  10     2032.40      435.73   1134.52 o 
   6   8  10      677.94      821.44   1182.93 o 
   7   8  10     2306.23     2980.99    495.32 o 
   8   8  10      623.91    -1083.97   1181.92 o 
   9   8  10     2715.28     3278.94    510.47 o 
  10   8  10      639.31     1188.48   1057.21 o 
  11   8  10     3015.12     2548.35    554.41 o 
  12   8  10      603.36      314.03   1190.50 o 
  13   8  10     2813.05     3368.83    542.79 o 
  14   8  10      475.17      335.74   1279.35 o 
  15   8  10     2515.12     2093.88    559.95 o 
  16   8  10      406.10      151.97   1218.76 o 
  17   8  10     1282.03     2423.47    523.06 o 
  18   8  10      285.70      650.78   1166.75 o 
  19   8  10     1439.09     1425.81    560.43 o 
  20   8  10      374.33    -1281.87   1281.87 o 
   0   1  11      477.33      147.93    756.81 o 
   1   1  11      853.25      572.04    619.50 o 
   2   1  11       78.98     -914.31    914.31 o 
   3   1  11       37.04     -903.20    903.20 o 
   4   1  11        1.19      113.09    976.41 o 
   5   1  11      174.04      479.62   1010.75 o 
   6   1  11       85.67      125.71   1001.65 o 
   7   1  11      313.43     -760.34    997.63 o 
   8   1  11        3.31    -1055.67   1055.67 o 
   9   1  11       28.88     1064.76    936.52 o 
  10   1  11      132.22    -1006.71   1006.71 o 
  11   1  11       54.14    -1060.22   1060.22 o 
  12   1  11      232.83    -1069.82   1069.82 o 
  13   1  11        0.41      -45.94    958.23 o 
  14   1  11        2.19      897.14    942.58 o 
  15   1  11        7.80    -1034.97   1034.97 o 
  16   1  11       10.46     1361.62    924.41 o 
  17   1  11      203.23       27.77   1041.04 o 
  18   1  11       28.77     1032.95    968.33 o 
  19   1  11       47.95      453.87    950.66 o 
  20   1  11       12.56    -1079.40   1079.40 o 
  21   1  11       29.25      -23.73   1018.31 o 
  22   1  11       95.02      788.10    959.75 o 
  23   1  11      247.93     -785.58   1065.27 o 
  24   1  11       15.97     -715.90   1070.31 o 
  25   1  11      148.35     1015.29   1018.82 o 
  26   1  11        0.37      217.60   1041.03 o 
  27   1  11        6.16      826.46    741.14 o 
  28   1  11        0.26      -66.64   1049.61 o 
  29   1  11       27.78      133.28   1101.61 o 
  30   1  11        2.40      552.32    522.53 o 
  31   1  11        1.04     -540.20   1113.73 o 
  32   1  11       37.23     -263.54   1091.52 o 
  33   1  11        2.16     1114.74   1211.17 o 
  34   1  11       31.50      494.26   1188.96 o 
  35   1  11        0.91      862.31    664.91 o 
  36   1  11        8.42     -292.82   1162.20 o 
  37   1  11        2.80       14.64   1168.76 o 
  38   1  11        0.83     -886.04   1220.26 o 
  39   1  11       10.17      242.33   1235.91 o 
  40   1  11        1.29    -1313.15   1313.15 o 
  41   1  11       10.47    -1382.32   1382.32 o 
  42   1  11        1.91     -994.58   1358.08 o 
  43   1  11        0.58     1244.99   1300.53 o 
   0   2  11       11.28     -383.19    700.75 o 
   1   2  11        2.41     -459.93    712.36 o 
   2   2  11       14.80      537.68    684.60 o 
   3   2  11      120.62     -379.66    719.94 o 
   4   2  11      410.13      720.96    739.14 o 
   5   2  11      125.05      269.09    722.97 o 
   6   2  11      277.64     -130.26    732.57 o 
   7   2  11      292.66     -818.40    818.40 o 
   8   2  11        3.43       72.20    839.08 o 
   9   2  11       41.58     -838.08    838.08 o 
  10   2  11      205.65     -545.76    796.18 o 
  11   2  11       59.62      314.53    822.93 o 
  12   2  11      187.24     -922.90    922.90 o 
  13   2  11       20.70      327.15    838.58 o 
  14   2  11       29.76     -824.44    934.00 o 
  15   2  11      161.62      764.87    616.95 o 
  16   2  11      102.67      772.95    878.97 o 
  17   2  11      152.54     -483.66    954.70 o 
  18   2  11       57.17      398.34    950.66 o 
  19   2  11      121.98     1228.34    911.28 o 
  20   2  11       51.10      210.02    994.58 o 
  21   2  11       16.86      -94.41   1032.45 o 
  22   2  11       63.83     -291.81   1043.05 o 
  23   2  11       10.71      843.12    586.15 o 
  24   2  11        9.92      839.08    989.03 o 
  25   2  11       23.60     -101.48   1073.85 o 
  26   2  11       94.51     -968.33   1075.87 o 
  27   2  11      124.38      291.31   1122.32 o 
  28   2  11      180.09      934.01    764.37 o 
  29   2  11       98.11      565.45   1092.02 o 
  30   2  11       55.97       -7.57   1195.02 o 
  31   2  11       57.72      185.29   1119.29 o 
  32   2  11       44.26    -1135.44   1135.44 o 
  33   2  11        4.33     1111.71   1135.44 o 
  34   2  11       77.82      808.29   1130.90 o 
  35   2  11        0.82    -1108.68   1108.68 o 
  36   2  11       26.31     1060.72   1140.49 o 
  37   2  11        9.30     1368.69   1048.10 o 
  38   2  11        0.13    -1129.88   1220.26 o 
  39   2  11       67.17    -1293.97   1331.83 o 
  40   2  11       34.94     -733.57   1250.04 o 
  41   2  11       42.72    -1044.56   1326.78 o 
  42   2  11       15.86    -1324.76   1324.76 o 
   0   3  11      670.38      432.68    746.21 o 
   1   3  11      685.43       66.14    735.11 o 
   2   3  11      130.64     -748.72    760.33 o 
   3   3  11       14.11      329.17    723.47 o 
   4   3  11       59.55      332.20    520.52 o 
   5   3  11      606.69     1123.86    768.43 o 
   6   3  11       31.71     -158.02    772.44 o 
   7   3  11      486.14      962.29    342.31 o 
   8   3  11        5.31       48.97    716.40 o 
   9   3  11       11.64      134.80    770.42 o 
  10   3  11      286.80       59.57    772.45 o 
  11   3  11      731.48       65.13    851.23 o 
  12   3  11      729.72     -501.85    892.63 o 
  13   3  11      359.05      882.52    849.20 o 
  14   3  11       87.85     -936.53    936.53 o 
  15   3  11      135.57      -24.74    881.50 o 
  16   3  11       73.79      901.18    901.69 o 
  17   3  11      204.26     -963.79    963.79 o 
  18   3  11        8.01     -919.36    919.36 o 
  19   3  11      212.20      915.33    916.84 o 
  20   3  11       31.64     -979.44    979.44 o 
  21   3  11        7.55      274.65    930.97 o 
  22   3  11      250.38     -988.53    988.53 o 
  23   3  11      168.47     1065.78    453.88 o 
  24   3  11      120.33     -279.19   1065.27 o 
  25   3  11       96.80      983.98    981.46 o 
  26   3  11       50.48      -33.83   1074.86 o 
  27   3  11        6.22     -272.63   1107.67 o 
  28   3  11       10.72     1419.17   1060.21 o 
  29   3  11      147.50       -6.06   1074.86 o 
  30   3  11        2.65       42.91   1117.26 o 
  31   3  11        2.59      145.40   1166.23 o 
  32   3  11       34.70     1602.94   1132.41 o 
  33   3  11        0.06     -300.39   1186.43 o 
  34   3  11       70.58     -617.95   1280.84 o 
  35   3  11       64.11      637.14    801.22 o 
  36   3  11       66.94     -909.26   1257.11 o 
  37   3  11       41.88       54.02   1306.08 o 
  38   3  11       21.62    -1390.40   1390.40 o 
  39   3  11        3.97      936.52   1255.09 o 
  40   3  11        1.67     -159.54   1364.65 o 
  41   3  11        7.24    -1355.56   1355.56 o 
   0   4  11      305.07     -263.04    760.34 o 
   1   4  11       19.73      686.62    748.71 o 
   2   4  11      241.65     -155.50    744.68 o 
   3   4  11      208.04      319.58    351.39 o 
   4   4  11      154.50      205.48    751.75 o 
   5   4  11      257.86     1038.01    775.48 o 
   6   4  11      318.99      586.16    783.56 o 
   7   4  11      478.52      295.86    797.20 o 
   8   4  11      131.51     -123.69    849.19 o 
   9   4  11      150.86      455.39    814.35 o 
  10   4  11        3.22      134.29    751.24 o 
  11   4  11       13.88     1014.27    765.88 o 
  12   4  11        8.46     -789.10    856.25 o 
  13   4  11      171.28     -793.15    919.87 o 
  14   4  11       11.53     -770.93    854.73 o 
  15   4  11      270.79      163.07    923.41 o 
  16   4  11      193.38      228.71    882.00 o 
  17   4  11      316.10      290.30    890.59 o 
  18   4  11       71.79      -49.98    972.88 o 
  19   4  11      184.94     -978.43    978.43 o 
  20   4  11       41.61    -1021.34   1021.34 o 
  21   4  11       11.78       61.09    945.11 o 
  22   4  11      140.21     -772.95   1032.96 o 
  23   4  11       17.33     -647.24   1069.81 o 
  24   4  11      138.26      758.81   1039.52 o 
  25   4  11      118.32     -778.50   1146.55 o 
  26   4  11        0.13     1020.33    730.03 o 
  27   4  11      174.17       65.63   1113.23 o 
  28   4  11       71.47      232.74   1072.84 o 
  29   4  11      126.05    -1143.52   1143.52 o 
  30   4  11       32.97       59.57   1234.39 o 
  31   4  11       49.45     -582.61   1203.60 o 
  32   4  11        1.70      102.99   1152.60 o 
  33   4  11        5.04      862.81    539.70 o 
  34   4  11        2.86      176.20   1223.79 o 
  35   4  11        3.39     -201.95   1238.43 o 
  36   4  11        0.62     -429.13   1322.74 o 
  37   4  11       20.75     -676.52   1369.19 o 
  38   4  11       11.79    -1378.28   1378.28 o 
   0   5  11      495.37     -336.25    844.66 o 
   1   5  11      244.08     -881.00    881.00 o 
   2   5  11      294.98      749.73    787.60 o 
   3   5  11        0.74      109.56    854.23 o 
   4   5  11      212.83      787.59    909.27 o 
   5   5  11      148.67     -833.03    888.06 o 
   6   5  11       40.20     -862.31    862.31 o 
   7   5  11       81.32     -529.60    909.26 o 
   8   5  11       68.87     -841.61    841.61 o 
   9   5  11        8.66     -746.19    920.37 o 
  10   5  11      287.03      893.12    782.55 o 
  11   5  11      149.51     -301.41    839.59 o 
  12   5  11      399.87     1255.62    906.75 o 
  13   5  11      103.18      722.97    946.12 o 
  14   5  11      120.97      743.16    887.55 o 
  15   5  11       64.11      475.58    957.73 o 
  16   5  11      113.52     -131.77    965.30 o 
  17   5  11       22.70      224.66   1004.17 o 
  18   5  11       47.23     -501.84   1022.86 o 
  19   5  11       65.13      -44.43    959.75 o 
  20   5  11       92.45    -1047.60   1047.60 o 
  21   5  11        7.76     -411.46    984.99 o 
  22   5  11      240.83     1278.83    992.57 o 
  23   5  11       68.78     -142.88   1107.67 o 
  24   5  11      151.75     1182.90   1043.56 o 
  25   5  11       48.89      358.45   1086.97 o 
  26   5  11      121.95      174.68   1177.35 o 
  27   5  11        0.68    -1210.16   1210.16 o 
  28   5  11       70.95      443.27   1136.45 o 
  29   5  11       24.87     1704.42   1189.96 o 
  30   5  11       40.91     -337.25   1236.92 o 
  31   5  11        1.88     1205.11    514.96 o 
  32   5  11       56.03    -1299.02   1299.02 o 
  33   5  11        1.37     1145.54    542.22 o 
  34   5  11       65.37      897.65   1254.08 o 
  35   5  11       20.16      208.00    880.48 o 
   0   6  11       14.24     1171.79    847.67 o 
   1   6  11      368.20      522.54    924.92 o 
   2   6  11       13.77     -633.10    979.94 o 
   3   6  11      222.54      947.13    878.47 o 
   4   6  11       93.70     -878.47    931.98 o 
   5   6  11      129.00    -1018.82   1018.82 o 
   6   6  11       86.52     -932.49    932.49 o 
   7   6  11      235.14     -976.42    976.42 o 
   8   6  11       17.27      770.93    928.95 o 
   9   6  11      302.31     -489.72    947.64 o 
  10   6  11        0.55     -857.76   1004.68 o 
  11   6  11      131.91     -151.96    983.48 o 
  12   6  11        0.20     1109.69    889.06 o 
  13   6  11      280.10      807.29    563.94 o 
  14   6  11       34.69     -367.54    948.64 o 
  15   6  11       66.71     -832.52   1100.10 o 
  16   6  11        3.10      160.55    981.45 o 
  17   6  11      116.57     -675.51   1051.64 o 
  18   6  11        5.98       61.09   1066.78 o 
  19   6  11      134.76      620.99    739.63 o 
  20   6  11      111.22      884.02   1019.32 o 
  21   6  11      187.30      925.42   1049.11 o 
  22   6  11       35.27      394.30   1063.24 o 
  23   6  11      144.38     1155.64    491.74 o 
  24   6  11        4.47      538.18   1066.27 o 
  25   6  11      137.32      826.97   1067.29 o 
  26   6  11        9.47     -251.93   1169.77 o 
  27   6  11       85.86     1633.74   1204.61 o 
  28   6  11       30.82     -511.43   1205.62 o 
  29   6  11      117.66    -1008.22   1297.00 o 
  30   6  11        2.30      403.39   1242.97 o 
  31   6  11       78.43      493.25   1180.88 o 
   0   7  11      113.51      659.35    992.57 o 
   1   7  11       18.15      905.73    699.74 o 
   2   7  11      214.32       48.47   1019.83 o 
   3   7  11       36.83    -1120.80   1120.80 o 
   4   7  11      345.35      455.90   1017.31 o 
   5   7  11       11.85      -40.89   1045.57 o 
   6   7  11      260.23      311.00    995.10 o 
   7   7  11       11.60       81.79    977.42 o 
   8   7  11      206.36      787.09    677.03 o 
   9   7  11        2.51      289.29    948.64 o 
  10   7  11      161.98     -285.25   1083.95 o 
  11   7  11       45.58      388.24   1058.20 o 
  12   7  11      121.31    -1118.78   1118.78 o 
  13   7  11        6.23      185.28   1018.82 o 
  14   7  11      189.31     -181.25   1108.69 o 
  15   7  11        9.80     -990.54   1192.49 o 
  16   7  11      256.39      297.87   1108.69 o 
  17   7  11       46.47       21.20   1145.54 o 
  18   7  11      233.59     1098.09    485.18 o 
  19   7  11        4.75      502.34   1089.50 o 
  20   7  11      115.92      927.94    812.33 o 
  21   7  11        0.09      259.50   1270.74 o 
  22   7  11       92.63    -1296.49   1296.49 o 
  23   7  11       11.55    -1037.50   1247.01 o 
  24   7  11       89.80     1422.21   1150.08 o 
   0   8  11        4.86    -1285.38   1285.38 o 
   1   8  11      257.99      762.35   1175.84 o 
   2   8  11       11.38     -163.58   1127.87 o 
   3   8  11      147.87     1158.16   1118.78 o 
   4   8  11        2.28    -1142.00   1142.00 o 
   5   8  11      148.86     -740.64   1204.61 o 
   6   8  11        9.80     1052.14    762.85 o 
   7   8  11      162.56     1074.36    812.33 o 
   8   8  11       15.75     -184.28   1183.40 o 
   9   8  11      239.87     1135.95   1094.05 o 
  10   8  11       44.02      429.64   1110.70 o 
  11   8  11      241.83       88.35   1122.83 o 
  12   8  11       51.45    -1290.43   1290.43 o 
  13   8  11      328.99      752.26   1226.33 o 
  14   8  11        3.25     -708.83   1226.31 o 
   0   0  12     5829.96     5444.08    470.17 o 
   1   0  12    20669.66    18061.16   1188.71 o 
   2   0  12     3125.91     3167.02    392.85 o 
   3   0  12    14199.51    13808.57   1079.69 o 
   4   0  12     2867.92     2977.12    390.82 o 
   5   0  12    16392.22    16221.84   1149.54 o 
   6   0  12      497.47      921.90    864.35 o 
   7   0  12     9690.38     9570.40    727.87 o 
   8   0  12     1865.81     1433.95    421.10 o 
   9   0  12     9930.85     9810.91    809.20 o 
  10   0  12     3455.86     3818.44    457.49 o 
  11   0  12    12516.61    11796.98    901.75 o 
  12   0  12     3037.40     3299.28    477.67 o 
  13   0  12    10551.42     9867.67    911.25 o 
  14   0  12     1035.27      955.76   1126.41 o 
  15   0  12     8535.13     9121.13    872.26 o 
  16   0  12      715.40     1440.43    986.54 o 
  17   0  12     8058.56     9414.81    862.14 o 
  18   0  12     1008.79     1303.62   1147.61 o 
  19   0  12     8870.89     8309.50    783.37 o 
  20   0  12     2658.89     2559.47    564.51 o 
  21   0  12    10818.57    10926.70   1022.86 o 
  22   0  12     2574.81     2381.72    587.23 o 
  23   0  12     7592.46     8574.04    814.63 o 
  24   0  12     2389.30     1924.75   1320.87 o 
  25   0  12     6676.34     7223.22    669.14 o 
  26   0  12      699.20      391.28   1269.77 o 
  27   0  12     4993.62     5044.69    613.04 o 
  28   0  12      175.59    -1196.54   1377.28 o 
  29   0  12     3417.43     3319.97    594.31 o 
  30   0  12      653.08      292.32   1311.67 o 
  31   0  12     2792.12     3232.52    588.74 o 
  32   0  12     1203.18     2010.47    562.95 o 
  33   0  12     3348.32     1342.11   1428.46 o 
  34   0  12     1329.98     -427.64   1443.99 o 
  35   0  12     3120.54     2487.27    617.02 o 
  36   0  12      599.01     -576.06   1425.26 o 
  37   0  12     1704.35     2295.27    599.82 o 
  38   0  12      255.06     -894.63   1388.89 o 
  39   0  12     1326.13     1204.67   1322.81 o 
  40   0  12       46.46      574.03    790.62 o 
  41   0  12     1032.42      106.03   1389.44 o 
   0   1  12    10292.45    10186.98    838.52 o 
   1   1  12     1096.34     1358.66   1096.63 o 
   2   1  12    11476.33    13765.15   1309.88 o 
   3   1  12     2511.00     3493.60    529.67 o 
   4   1  12    15666.38    18258.91   1475.39 o 
   5   1  12     4313.18     5364.35    570.12 o 
   6   1  12    16527.04    16514.36   1478.48 o 
   7   1  12     5949.52     6009.69    571.17 o 
   8   1  12    17081.81    17265.08   1484.57 o 
   9   1  12     2434.17     3426.42    511.49 o 
  10   1  12    10247.70    10131.25    937.51 o 
  11   1  12      692.21     -428.14   1177.38 o 
  12   1  12     7196.53     8261.50    731.30 o 
  13   1  12     1150.78     1208.71   1132.47 o 
  14   1  12     7591.79     7118.19    667.68 o 
  15   1  12     2031.59     2167.59    510.47 o 
  16   1  12    10092.06    11621.04    930.41 o 
  17   1  12     2562.02     2916.45    539.26 o 
  18   1  12    10610.82    11589.92    992.05 o 
  19   1  12     1994.71     2919.90    525.11 o 
  20   1  12     8095.93     7771.27    767.68 o 
  21   1  12     1626.36     1009.30   1180.46 o 
  22   1  12     7290.43     7695.68    656.04 o 
  23   1  12      772.76     1744.87    512.45 o 
  24   1  12     5991.31     5627.72    594.89 o 
  25   1  12      817.73      954.23    677.55 o 
  26   1  12     4691.48     3922.09    599.90 o 
  27   1  12     1966.75     2322.07    557.42 o 
  28   1  12     3870.11     4103.21    588.77 o 
  29   1  12     1329.08     2123.07    555.89 o 
  30   1  12     5033.66     5161.82    615.56 o 
  31   1  12      988.28      629.59   1274.33 o 
  32   1  12     3158.13     3669.33    591.27 o 
  33   1  12      324.54     -163.58   1271.26 o 
  34   1  12     2183.72     2432.15    574.08 o 
  35   1  12      299.42      423.08   1278.83 o 
  36   1  12     1866.02     1785.33    601.84 o 
  37   1  12      330.54      839.09    571.01 o 
  38   1  12     1599.23     1919.61    610.42 o 
  39   1  12      415.56     1684.25   1392.94 o 
  40   1  12     1419.15      792.17    628.09 o 
  41   1  12      494.08     -801.23   1427.28 o 
   0   2  12     2634.29     2947.78    370.11 o 
   1   2  12    13655.68    12839.42   1090.75 o 
   2   2  12     1951.46     2228.18    376.16 o 
   3   2  12    10591.30    11321.53   1040.57 o 
   4   2  12     2810.91     2601.93    408.49 o 
   5   2  12    12860.92    14072.53   1091.71 o 
   6   2  12     1131.03     1594.95    409.47 o 
   7   2  12     9977.92     8920.31    771.81 o 
   8   2  12     1708.33     1234.50   1019.91 o 
   9   2  12    11383.84    10912.69    798.13 o 
  10   2  12     2456.60     2021.21    462.51 o 
  11   2  12    13706.93    10996.21    881.58 o 
  12   2  12     2320.62     2449.37    475.64 o 
  13   2  12    12636.48    15872.48   1257.37 o 
  14   2  12     1697.31     2257.93    479.66 o 
  15   2  12     9905.97    10425.80    898.07 o 
  16   2  12     1658.35      582.15   1129.97 o 
  17   2  12     8256.08     9107.23    870.22 o 
  18   2  12     1539.68     2326.58    490.26 o 
  19   2  12     7396.65     7665.44    750.48 o 
  20   2  12     1668.68     2014.05    516.51 o 
  21   2  12     7093.72     7585.50    678.76 o 
  22   2  12     1178.93      910.82   1160.24 o 
  23   2  12     4705.87     5767.26    580.72 o 
  24   2  12     1332.15     2111.97    531.65 o 
  25   2  12     4590.03     5366.27    561.02 o 
  26   2  12      663.10     1651.96   1111.74 o 
  27   2  12     4237.95     5761.04    565.55 o 
  28   2  12      305.52      295.85    855.25 o 
  29   2  12     3466.35     2921.06    589.26 o 
  30   2  12      555.25     1273.80    555.36 o 
  31   2  12     3030.07     3706.17    578.65 o 
  32   2  12      805.69     2026.59    540.22 o 
  33   2  12     3249.76     3589.05    602.89 o 
  34   2  12      958.83      993.61   1236.46 o 
  35   2  12     3042.71     3456.21    617.52 o 
  36   2  12      657.22    -1176.87   1413.66 o 
  37   2  12     1877.42     2021.12    585.69 o 
  38   2  12      507.67      831.53   1315.70 o 
  39   2  12     1564.66      671.51   1384.93 o 
  40   2  12      174.44     -324.12   1415.14 o 
   0   3  12     9089.71     7953.10    707.63 o 
   1   3  12     1746.19     1574.80    382.72 o 
   2   3  12     8674.43     8565.08    715.19 o 
   3   3  12     1721.32     1868.15    385.24 o 
   4   3  12    10115.97     8940.97    742.01 o 
   5   3  12     1512.68     -779.57    938.11 o 
   6   3  12    10347.63    12384.92   1026.90 o 
   7   3  12     2672.53     2832.14    416.57 o 
   8   3  12    12804.25    12232.26   1155.84 o 
   9   3  12     2410.33     2146.93    437.26 o 
  10   3  12    10937.39     9675.68    810.73 o 
  11   3  12     1697.75     1791.90    447.34 o 
  12   3  12    10473.77    10725.55    813.23 o 
  13   3  12     2592.42      996.72    513.00 o 
  14   3  12     8225.06     7509.69    695.46 o 
  15   3  12     1723.38     1103.21    775.53 o 
  16   3  12     8155.76     8824.28    820.71 o 
  17   3  12     1430.98      414.52   1141.57 o 
  18   3  12     6753.48     7317.21    676.72 o 
  19   3  12      937.98     -915.36   1189.00 o 
  20   3  12     4817.64     4558.89    528.71 o 
  21   3  12     1298.51     -140.36   1242.54 o 
  22   3  12     5212.46     5478.52    543.36 o 
  23   3  12      851.31     1173.35   1189.00 o 
  24   3  12     4418.97     4613.32    565.56 o 
  25   3  12      775.65     1755.97   1184.95 o 
  26   3  12     3650.77     4732.82    551.90 o 
  27   3  12      913.28     -711.38   1273.82 o 
  28   3  12     3370.82     1201.74   1340.60 o 
  29   3  12      711.87     1745.36   1247.55 o 
  30   3  12     3706.02     3711.82    624.61 o 
  31   3  12      579.57     1472.72   1245.02 o 
  32   3  12     2851.69     1978.28    626.61 o 
  33   3  12      473.33     1074.37   1236.43 o 
  34   3  12     2189.42     2376.10    632.65 o 
  35   3  12      456.00       35.34   1272.28 o 
  36   3  12     1854.95     2583.58    602.85 o 
  37   3  12      412.87     -807.29   1358.10 o 
  38   3  12     1651.59      835.10   1464.70 o 
   0   4  12     1152.53       83.31    997.16 o 
   1   4  12    10339.64    10829.99   1064.26 o 
   2   4  12     1373.67      858.83    912.85 o 
   3   4  12     9396.43     9127.88    786.92 o 
   4   4  12     2238.27       56.05   1048.21 o 
   5   4  12     9390.54     9192.01    759.65 o 
   6   4  12     1572.85     1745.44    425.63 o 
   7   4  12     7749.54     8224.13    765.65 o 
   8   4  12     1140.10     1206.18    939.60 o 
   9   4  12     7327.89     6078.58    564.63 o 
  10   4  12     1274.16     1223.36    432.19 o 
  11   4  12     7138.27     5326.02    502.50 o 
  12   4  12      994.30     1364.20    938.08 o 
  13   4  12     8085.45     9123.68    810.10 o 
  14   4  12     1321.47     1121.37   1073.40 o 
  15   4  12     7105.16     7495.05    660.07 o 
  16   4  12     1620.97     1096.64   1153.70 o 
  17   4  12     6366.06     6229.24    623.18 o 
  18   4  12     1636.59      680.10   1163.79 o 
  19   4  12     5467.07     5633.60    540.84 o 
  20   4  12      909.83     -309.49   1221.31 o 
  21   4  12     4483.91     5060.21    555.46 o 
  22   4  12      452.66     -233.76   1243.00 o 
  23   4  12     3589.82     3838.05    551.39 o 
  24   4  12      592.77     1280.87    534.16 o 
  25   4  12     3993.99     3700.26    573.62 o 
  26   4  12      703.23     1931.16    540.22 o 
  27   4  12     3927.99     3275.07    594.32 o 
  28   4  12      683.01     1836.74   1272.80 o 
  29   4  12     3183.22     -295.89   1466.31 o 
  30   4  12      673.08      989.05   1254.11 o 
  31   4  12     2330.26     2516.47    601.85 o 
  32   4  12      471.13     1234.41   1295.50 o 
  33   4  12     1906.24     1707.07    601.84 o 
  34   4  12      345.51     -401.88   1380.32 o 
  35   4  12     1693.63     1636.88    629.61 o 
   0   5  12     9591.20     9153.54    866.71 o 
   1   5  12     2763.91     3404.71    469.58 o 
   2   5  12     8305.96     8406.04    666.16 o 
   3   5  12     1370.77      411.99   1045.13 o 
   4   5  12     7260.02     6764.32    672.19 o 
   5   5  12      417.23    -1067.30   1067.30 o 
   6   5  12     5612.67     5203.40    495.90 o 
   7   5  12      782.52       53.52    995.63 o 
   8   5  12     5893.30     4613.63    504.49 o 
   9   5  12     1502.11     2120.06    459.46 o 
  10   5  12     5631.17     6393.14    556.50 o 
  11   5  12     1578.79      400.38   1077.45 o 
  12   5  12     6481.57     7872.53    669.64 o 
  13   5  12     2081.18     2203.93    493.30 o 
  14   5  12     4628.59     4415.91    513.55 o 
  15   5  12      654.23       43.92   1097.10 o 
  16   5  12     4477.93     3883.14    518.59 o 
  17   5  12      391.84     1144.04   1056.70 o 
  18   5  12     3921.76     4033.01    528.17 o 
  19   5  12      331.16      265.56   1195.53 o 
  20   5  12     3461.38     2721.10    543.31 o 
  21   5  12     1121.21    -1310.18   1310.18 o 
  22   5  12     4820.58     2916.67    601.41 o 
  23   5  12     1144.53     -938.08   1419.74 o 
  24   5  12     4288.83     4093.14    606.45 o 
  25   5  12      984.04     1784.76   1257.16 o 
  26   5  12     3335.74     4322.21    577.64 o 
  27   5  12      570.76     -678.55   1444.95 o 
  28   5  12     2583.55      127.74   1340.05 o 
  29   5  12      464.38     1138.49    584.64 o 
  30   5  12     1810.43     2727.47    581.14 o 
  31   5  12      317.08    -1534.80   1534.80 o 
  32   5  12     1467.83      193.88   1475.80 o 
   0   6  12      540.45     1135.97    466.00 o 
   1   6  12     5852.83     7483.93    640.83 o 
   2   6  12      853.37      660.39    535.17 o 
   3   6  12     5852.81     5989.16    532.76 o 
   4   6  12     1554.70     1898.92    478.14 o 
   5   6  12     5545.35     5837.58    526.70 o 
   6   6  12     1363.88     1299.09   1086.53 o 
   7   6  12     5005.06     4985.06    528.70 o 
   8   6  12      671.16      711.88   1060.24 o 
   9   6  12     4322.64     4637.00    512.02 o 
  10   6  12      497.25    -1024.89   1099.11 o 
  11   6  12     3281.52     3400.72    511.50 o 
  12   6  12      268.66     1260.66   1098.09 o 
  13   6  12     4216.16      458.50   1268.94 o 
  14   6  12      646.95    -1042.57   1166.27 o 
  15   6  12     4085.11     3615.93    537.77 o 
  16   6  12      957.78     -793.68   1261.20 o 
  17   6  12     4311.62     4252.71    548.88 o 
  18   6  12     1133.27      115.11   1183.45 o 
  19   6  12     3793.34     4044.57    568.06 o 
  20   6  12      550.99       19.69   1213.21 o 
  21   6  12     2966.98     2752.84    577.13 o 
  22   6  12      256.90    -1420.70   1420.70 o 
  23   6  12     2371.55     1857.06   1253.19 o 
  24   6  12      349.50    -1503.00   1503.00 o 
  25   6  12     2440.31     3311.21    594.79 o 
  26   6  12      605.90     1184.44   1312.68 o 
  27   6  12     2129.98     1434.94   1463.72 o 
   0   7  12     3942.11     3442.20    575.64 o 
   1   7  12     1173.31     1072.89    522.05 o 
   2   7  12     3680.03     4482.84    552.91 o 
   3   7  12      688.87      151.97    814.87 o 
   4   7  12     3457.72     2628.18    548.36 o 
   5   7  12      363.65     -983.49   1213.71 o 
   6   7  12     3137.46     3511.26    525.63 o 
   7   7  12      458.77     1003.18   1132.93 o 
   8   7  12     3465.76     3429.51    548.36 o 
   9   7  12      703.01    -1258.66   1258.66 o 
  10   7  12     3869.97     1835.97   1282.55 o 
  11   7  12      800.78    -1317.23   1317.23 o 
  12   7  12     4312.97     4933.36    584.73 o 
  13   7  12     1070.27    -1198.60   1339.46 o 
  14   7  12     3101.26     2127.76    592.78 o 
  15   7  12      530.55    -1175.35   1256.63 o 
  16   7  12     2618.04     2894.17    566.52 o 
  17   7  12      334.93    -1303.57   1303.57 o 
  18   7  12     2274.18     3150.63    543.28 o 
  19   7  12      207.06      535.16   1224.81 o 
   0   1  13        0.61     1002.66   1168.25 o 
   1   1  13        3.45     -160.04   1249.54 o 
   2   1  13       42.01    -1226.32   1226.32 o 
   3   1  13        0.50      779.51   1179.36 o 
   4   1  13      214.18     -145.40   1262.68 o 
   5   1  13       20.37      627.04   1181.89 o 
   6   1  13      260.46    -1120.81   1167.26 o 
   7   1  13       40.11     1503.99   1121.30 o 
   8   1  13        4.70      827.98   1150.58 o 
   9   1  13       42.84      487.19   1179.36 o 
  10   1  13       56.02     -363.00   1176.34 o 
  11   1  13       19.86     1236.92   1166.74 o 
  12   1  13       93.18      974.90   1176.34 o 
  13   1  13       56.14      394.80   1147.56 o 
  14   1  13       10.77      781.02   1150.08 o 
  15   1  13       67.00     -481.14   1194.01 o 
  16   1  13       52.82     -204.47   1161.69 o 
  17   1  13       19.67    -1000.14   1314.16 o 
  18   1  13       87.77     1272.77   1165.73 o 
  19   1  13        0.38     1342.43   1084.45 o 
  20   1  13        7.24    -1026.39   1255.09 o 
  21   1  13        3.94    -1253.07   1253.07 o 
  22   1  13        0.89     -192.86   1225.30 o 
  23   1  13        9.60    -1326.28   1326.28 o 
  24   1  13        4.07     -182.26   1225.81 o 
  25   1  13        4.73     -824.95   1346.47 o 
  26   1  13       65.14    -1238.94   1238.94 o 
  27   1  13        0.40      879.98   1202.58 o 
  28   1  13      153.49     -648.75   1261.66 o 
  29   1  13        7.07     1832.66   1256.10 o 
  30   1  13       27.02     1044.56   1271.25 o 
  31   1  13        2.96      613.41   1244.99 o 
  32   1  13        0.84      590.19   1270.24 o 
  33   1  13       10.38      210.02   1327.79 o 
  34   1  13       13.19      688.63   1245.50 o 
  35   1  13       14.43     1430.28   1355.56 o 
  36   1  13        3.16    -1261.15   1427.25 o 
  37   1  13       14.04      239.81   1371.72 o 
   0   2  13        7.98     -554.85    848.68 o 
   1   2  13      903.01      982.00    813.37 o 
   2   2  13       49.73     -878.46    891.09 o 
   3   2  13      163.89       32.82    896.14 o 
   4   2  13       35.60      144.39    889.07 o 
   5   2  13      101.99      704.29    884.53 o 
   6   2  13       88.68      776.48    534.15 o 
   7   2  13       26.90    -1022.85   1022.85 o 
   8   2  13       10.40       35.34   1011.75 o 
   9   2  13       95.55      817.88    992.57 o 
  10   2  13      193.07     1379.80    938.04 o 
  11   2  13      238.80     -951.17   1061.23 o 
  12   2  13       74.87     1286.40    977.92 o 
  13   2  13      306.52     -189.83   1121.32 o 
  14   2  13       92.92      474.57   1122.82 o 
  15   2  13        1.61     -590.19   1164.22 o 
  16   2  13       44.98    -1025.38   1156.14 o 
  17   2  13       59.52     -321.09   1051.63 o 
  18   2  13       45.20      449.83    665.92 o 
  19   2  13        1.15    -1199.05   1199.05 o 
  20   2  13       25.79     -245.36   1270.74 o 
  21   2  13      123.58      264.55   1202.09 o 
  22   2  13       11.47     -318.06   1302.55 o 
  23   2  13      365.78      513.45   1259.15 o 
  24   2  13        0.90     1100.60   1266.20 o 
  25   2  13      216.02    -1326.29   1326.29 o 
  26   2  13        2.45      -95.42   1236.41 o 
  27   2  13        0.93     1084.45   1185.42 o 
  28   2  13        8.18     -324.63   1271.25 o 
  29   2  13        4.67      367.54   1277.30 o 
  30   2  13       29.93      666.42   1209.15 o 
  31   2  13        2.44      762.85   1177.34 o 
  32   2  13       37.81      882.00    741.65 o 
  33   2  13       55.96    -1506.52   1506.52 o 
  34   2  13       25.12     -708.83   1299.52 o 
  35   2  13       55.73     -825.96   1309.62 o 
  36   2  13       23.23       -1.01   1300.02 o 
   0   3  13       66.91     -552.32    849.18 o 
   1   3  13      157.53      743.16    641.18 o 
   2   3  13       10.38       58.06    873.92 o 
   3   3  13       67.26      275.15    872.41 o 
   4   3  13      338.91     -324.13    967.33 o 
   5   3  13       98.89       -5.05    643.20 o 
   6   3  13      782.66      565.97    991.59 o 
   7   3  13      120.25      383.19    908.76 o 
   8   3  13      177.10     -187.81    953.19 o 
   9   3  13       95.32    -1003.67   1003.67 o 
  10   3  13       53.76     -878.46   1019.32 o 
  11   3  13       29.71     -222.14    993.07 o 
  12   3  13       15.24      679.55    568.48 o 
  13   3  13       49.06     1294.98   1016.29 o 
  14   3  13       93.80      174.18   1018.82 o 
  15   3  13       95.89     -926.43   1044.57 o 
  16   3  13      427.39     -273.64   1077.90 o 
  17   3  13       54.07     -611.39   1223.79 o 
  18   3  13      421.19     1006.21   1108.70 o 
  19   3  13       45.98      554.34   1104.14 o 
  20   3  13       48.80    -1018.31   1137.96 o 
  21   3  13       63.65    -1211.68   1211.68 o 
  22   3  13        1.97     1321.73   1139.98 o 
  23   3  13       31.17      135.81   1158.66 o 
  24   3  13        7.60    -1289.42   1289.42 o 
  25   3  13      118.91     1816.51   1229.35 o 
  26   3  13       41.85      559.89   1245.50 o 
  27   3  13       36.49     -716.91   1234.39 o 
  28   3  13      259.11     -455.39   1244.50 o 
  29   3  13       53.88    -1304.57   1314.16 o 
  30   3  13       77.83     1158.16    921.38 o 
  31   3  13       13.58     1056.68   1255.60 o 
  32   3  13        6.80    -1483.79   1483.79 o 
  33   3  13        8.86      637.64   1367.17 o 
  34   3  13        1.81    -1403.02   1403.02 o 
   0   4  13      228.58      721.46    538.19 o 
   1   4  13      578.96     1020.86    412.99 o 
   2   4  13      356.05     -519.01    978.44 o 
   3   4  13      120.64      590.69    908.25 o 
   4   4  13      219.04     1067.29    958.75 o 
   5   4  13       20.93      154.49    935.51 o 
   6   4  13      163.47     1452.50    404.90 o 
   7   4  13       29.83       42.41    912.79 o 
   8   4  13       30.76      864.83    664.40 o 
   9   4  13      414.96       90.88    972.38 o 
  10   4  13      175.39      928.45   1024.38 o 
  11   4  13      726.33      410.97   1051.16 o 
  12   4  13       59.25      173.67   1027.90 o 
  13   4  13      918.86      109.56   1116.30 o 
  14   4  13       67.17     -371.58   1013.26 o 
  15   4  13      223.75      244.86    611.40 o 
  16   4  13       65.54     -173.17   1043.05 o 
  17   4  13       12.19     1086.97   1045.57 o 
  18   4  13      148.92      708.33   1050.12 o 
  19   4  13       22.07      253.44   1041.03 o 
  20   4  13      187.75      340.28   1114.24 o 
  21   4  13       90.19     -437.21   1132.92 o 
  22   4  13      152.97    -1225.82   1225.82 o 
  23   4  13      242.67      523.55   1332.35 o 
  24   4  13       83.66      620.98   1219.75 o 
  25   4  13      173.39     -297.87   1227.33 o 
  26   4  13       66.20     -716.40   1250.55 o 
  27   4  13        2.87    -1359.09   1359.09 o 
  28   4  13       50.24      648.75   1328.30 o 
  29   4  13        2.02    -1233.38   1377.77 o 
  30   4  13       60.17      950.16    900.68 o 
  31   4  13       16.38      -48.47   1365.15 o 
  32   4  13       34.06     -235.27   1359.60 o 
   0   5  13       46.03      413.99    998.62 o 
   1   5  13      246.76       61.59   1045.58 o 
   2   5  13      169.31     -848.68    966.32 o 
   3   5  13      129.42     1144.53    939.56 o 
   4   5  13      392.03      665.42    991.06 o 
   5   5  13      179.35      589.69   1027.91 o 
   6   5  13      598.88     1274.31    453.88 o 
   7   5  13      230.82     -872.92   1033.47 o 
   8   5  13      215.90      864.33    927.95 o 
   9   5  13      143.67      656.83   1015.29 o 
  10   5  13      244.48      164.59   1014.28 o 
  11   5  13      127.04    -1123.33   1123.33 o 
  12   5  13      116.90    -1127.37   1127.37 o 
  13   5  13       96.09     -104.00   1056.18 o 
  14   5  13      147.47        2.02   1040.03 o 
  15   5  13      177.65    -1120.81   1120.81 o 
  16   5  13      246.49      -99.96   1152.11 o 
  17   5  13       80.93    -1176.84   1176.84 o 
  18   5  13      274.68    -1229.36   1229.36 o 
  19   5  13       87.45      145.40   1148.57 o 
  20   5  13      128.25      582.62   1243.99 o 
  21   5  13      108.84      319.08   1163.72 o 
  22   5  13       75.89     1607.49   1127.87 o 
  23   5  13       98.72     -951.17   1250.05 o 
  24   5  13       32.34    -1272.76   1272.76 o 
  25   5  13      129.22      623.51   1193.50 o 
  26   5  13      103.04    -1059.21   1333.86 o 
  27   5  13       87.33    -1297.00   1297.00 o 
  28   5  13      204.22      851.21    926.94 o 
   0   6  13      109.20     1461.59   1058.20 o 
   1   6  13      572.97     1059.23   1010.76 o 
   2   6  13      224.87     -683.59   1067.80 o 
   3   6  13      373.68      535.67   1042.56 o 
   4   6  13      274.34     -269.60   1102.13 o 
   5   6  13      262.15     -222.14   1054.17 o 
   6   6  13      219.68      801.73   1074.86 o 
   7   6  13      242.42      445.29   1172.30 o 
   8   6  13      181.85     -518.50   1144.03 o 
   9   6  13      164.89     -328.16   1192.50 o 
  10   6  13      244.61    -1151.10   1151.10 o 
  11   6  13      120.57     -375.12   1093.03 o 
  12   6  13      220.25      621.49   1145.55 o 
  13   6  13      193.46      539.70    638.15 o 
  14   6  13      211.64     -117.63   1177.86 o 
  15   6  13      226.83     -136.31   1173.82 o 
  16   6  13      195.48     -480.63   1191.49 o 
  17   6  13      155.90       57.05   1105.15 o 
  18   6  13      168.78      627.04   1187.95 o 
  19   6  13      132.11    -1230.36   1230.36 o 
  20   6  13      106.75      143.38   1208.14 o 
  21   6  13      118.41     -695.71   1325.78 o 
  22   6  13       64.95      887.55   1212.69 o 
   0   7  13      407.67    -1184.93   1184.93 o 
   1   7  13      184.32    -1229.35   1229.35 o 
   2   7  13      404.52     -152.47   1149.59 o 
   3   7  13      121.77      861.81   1122.32 o 
   4   7  13      264.30      754.27   1165.74 o 
   5   7  13      154.85       33.32   1132.92 o 
   6   7  13      188.33      181.75   1157.16 o 
   7   7  13      249.82     -695.71   1196.54 o 
   8   7  13      151.31     -546.77   1228.85 o 
   9   7  13      194.56      331.70   1163.21 o 
  10   7  13      335.42     -528.60   1270.76 o 
  11   7  13      268.21     -208.51   1287.92 o 
   0   0  14    10000.66    11063.09   1081.91 o 
   1   0  14     2869.20     2508.49    447.37 o 
   2   0  14    11980.94    13117.99   1189.61 o 
   3   0  14     1356.90     -270.12   1049.68 o 
   4   0  14    15579.68    14692.88   1325.20 o 
   5   0  14      476.83      402.39    585.65 o 
   6   0  14    16584.71    14356.51   1377.30 o 
   7   0  14      448.79      167.62   1046.10 o 
   8   0  14    12930.28    13075.02    944.65 o 
   9   0  14      665.66     1138.00   1087.00 o 
  10   0  14     8561.10     8000.11    755.57 o 
  11   0  14     1714.59     1238.53   1258.22 o 
  12   0  14     5628.10     4675.20    578.72 o 
  13   0  14     1310.89     1668.67    535.69 o 
  14   0  14     6980.51     6758.67    634.81 o 
  15   0  14      807.13     1209.70   1197.58 o 
  16   0  14    10448.29    10449.38    872.30 o 
  17   0  14      649.17     -713.90   1411.13 o 
  18   0  14    10962.04    10511.18    945.55 o 
  19   0  14      747.29      894.65   1344.49 o 
  20   0  14     7966.66     8121.98    791.90 o 
  21   0  14     1034.70     1274.84   1024.41 o 
  22   0  14     5456.59     6406.68    691.32 o 
  23   0  14     1010.94     1337.44    968.37 o 
  24   0  14     5855.49     6143.16    696.38 o 
  25   0  14      498.76     1095.58   1427.28 o 
  26   0  14     4316.57     4876.33    682.19 o 
  27   0  14      448.01      913.31   1421.72 o 
  28   0  14     4930.89     5308.18    696.35 o 
  29   0  14      157.01      857.77   1016.30 o 
  30   0  14     4619.24     3504.90    734.71 o 
  31   0  14      364.62     -633.11   1045.08 o 
  32   0  14     3176.76     1453.18   1603.14 o 
  33   0  14      542.02     -961.79   1457.57 o 
  34   0  14     1780.51     2086.75    671.51 o 
   0   1  14      496.73     1379.82   1109.21 o 
   1   1  14    13382.04    12241.31   1115.42 o 
   2   1  14      824.98      689.16    670.48 o 
   3   1  14    12044.30    13122.53   1117.37 o 
   4   1  14     1719.23     1208.74   1377.88 o 
   5   1  14    10338.17    12370.91   1117.28 o 
   6   1  14     1586.35     1529.85   1395.04 o 
   7   1  14    11675.70    11804.87    943.58 o 
   8   1  14     1828.18     2672.97    608.92 o 
   9   1  14    10082.86    11646.41   1115.24 o 
  10   1  14      749.29     -661.90   1409.12 o 
  11   1  14    11623.24    12685.20   1146.63 o 
  12   1  14      580.78     1393.96   1359.13 o 
  13   1  14     9621.29    10671.29    923.28 o 
  14   1  14      861.05     1270.28    602.83 o 
  15   1  14     6797.39     7127.26    676.21 o 
  16   1  14     1110.01     2093.77    591.22 o 
  17   1  14     6073.06     5444.36    687.80 o 
  18   1  14      986.67     1010.27    602.33 o 
  19   1  14     7700.94     8954.18    768.66 o 
  20   1  14      754.23     1164.76   1428.81 o 
  21   1  14     8480.00    10085.73    917.67 o 
  22   1  14      440.24     -265.06   1446.46 o 
  23   1  14     7463.62     8505.56    706.52 o 
  24   1  14      595.13     1515.64   1214.23 o 
  25   1  14     4440.47     4304.24    664.02 o 
  26   1  14      563.41      967.85   1373.77 o 
  27   1  14     4118.94     3756.81    655.42 o 
  28   1  14      737.84      733.59    970.88 o 
  29   1  14     2736.49     3886.36    641.25 o 
  30   1  14      580.57     1023.38    792.15 o 
  31   1  14     2666.17      385.76   1611.69 o 
  32   1  14      213.02     1245.51   1398.48 o 
  33   1  14     3271.89     3498.14    690.24 o 
  34   1  14      131.33    -1492.38   1492.38 o 
   0   2  14     8858.13     9313.89    825.27 o 
   1   2  14     1462.06      698.78   1029.99 o 
   2   2  14     9763.21    10697.18    857.63 o 
   3   2  14     1062.28      289.81   1090.05 o 
   4   2  14    11237.23    11104.49    898.10 o 
   5   2  14      696.15      892.63   1109.72 o 
   6   2  14    12523.81    12167.93    931.99 o 
   7   2  14      694.97      383.71   1140.52 o 
   8   2  14    11118.94    10956.89    959.71 o 
   9   2  14      746.26      -69.67   1224.33 o 
  10   2  14    10612.84    10232.30    964.74 o 
  11   2  14     1356.47     1292.02    899.22 o 
  12   2  14     8219.22     8937.78    789.89 o 
  13   2  14     1304.01      431.18   1369.27 o 
  14   2  14     8564.50     9036.37    847.98 o 
  15   2  14      985.78     1078.43   1252.62 o 
  16   2  14     9488.37    11876.19   1069.74 o 
  17   2  14      750.45     1927.13   1339.45 o 
  18   2  14     8404.59     8651.90    782.82 o 
  19   2  14      582.86     1764.04   1313.69 o 
  20   2  14     6047.61     6259.88    672.14 o 
  21   2  14      574.78     -597.77   1389.42 o 
  22   2  14     4445.43     4287.08    655.94 o 
  23   2  14      549.40     1335.39    601.81 o 
  24   2  14     4702.32     4784.50    661.50 o 
  25   2  14      456.27     -346.34   1375.78 o 
  26   2  14     3415.27     3971.30    638.24 o 
  27   2  14      503.71    -1347.51   1347.51 o 
  28   2  14     3734.30     1784.96   1499.16 o 
  29   2  14      246.09      587.16   1441.40 o 
  30   2  14     3794.16     4979.20    653.39 o 
  31   2  14      356.60      365.53   1375.27 o 
  32   2  14     3103.31     1449.64   1499.12 o 
  33   2  14      459.42     1991.72   1369.21 o 
   0   3  14      623.01      205.99   1041.56 o 
   1   3  14     8521.03     9293.46    839.90 o 
   2   3  14      699.11     1063.28    446.82 o 
   3   3  14     8822.55     7845.57    693.44 o 
   4   3  14      923.58      479.64   1066.82 o 
   5   3  14     8841.13     8724.37    709.61 o 
   6   3  14     1013.97     -579.10   1123.88 o 
   7   3  14     9934.05     9743.52    905.11 o 
   8   3  14     1300.12      807.32    500.35 o 
   9   3  14     8475.25     8557.03    726.76 o 
  10   3  14     1074.76    -1263.73   1263.73 o 
  11   3  14     9087.14    10746.17    946.99 o 
  12   3  14      802.32      672.00   1222.82 o 
  13   3  14     8836.08     8947.02    798.99 o 
  14   3  14      734.04       51.50   1266.24 o 
  15   3  14     7510.84     7220.83    674.71 o 
  16   3  14      606.95      991.07    852.74 o 
  17   3  14     6240.96     5717.56    602.96 o 
  18   3  14      483.78     1347.51   1186.45 o 
  19   3  14     5713.02     7336.90    672.64 o 
  20   3  14      482.92      627.05   1203.62 o 
  21   3  14     4908.12     5799.52    627.17 o 
  22   3  14      486.74     1015.81    742.67 o 
  23   3  14     4032.79     3656.31    639.77 o 
  24   3  14      583.78     1787.26   1353.07 o 
  25   3  14     3329.72     1991.45   1601.64 o 
  26   3  14      405.05     1372.75   1301.05 o 
  27   3  14     3590.30     4200.56    679.64 o 
  28   3  14      483.51      203.97    820.42 o 
  29   3  14     2869.90     2137.33   1468.31 o 
  30   3  14      422.72     1471.70   1334.38 o 
   0   4  14     9708.73     8282.16    747.00 o 
   1   4  14      815.95     -486.71   1125.38 o 
   2   4  14     8947.19     9634.43    881.83 o 
   3   4  14      954.73      725.52    637.16 o 
   4   4  14     7137.21     6254.12    556.02 o 
   5   4  14      835.17      317.07   1060.76 o 
   6   4  14     6844.48     7104.47    630.25 o 
   7   4  14      688.71     -838.60   1087.51 o 
   8   4  14     6064.57     7847.58    674.16 o 
   9   4  14      503.36      850.71   1146.57 o 
  10   4  14     8575.52     9004.44    744.44 o 
  11   4  14      471.45    -1274.81   1274.81 o 
  12   4  14     7345.89     6928.34    646.93 o 
  13   4  14      609.88    -1353.57   1353.57 o 
  14   4  14     6627.31     7341.71    657.01 o 
  15   4  14      613.69    -1358.12   1358.12 o 
  16   4  14     5546.03     4837.69    595.37 o 
  17   4  14      666.68    -1358.62   1358.62 o 
  18   4  14     4443.91     3913.90    612.51 o 
  19   4  14      588.42     -768.42   1408.60 o 
  20   4  14     3979.38     3741.64    602.40 o 
  21   4  14      439.59      216.09   1348.51 o 
  22   4  14     3982.10     4097.62    616.54 o 
  23   4  14      287.26     1313.17    590.70 o 
  24   4  14     4314.32     3445.27    661.48 o 
  25   4  14      392.35    -1351.04   1351.04 o 
  26   4  14     3243.86     2402.44    654.89 o 
  27   4  14      415.04      -13.63   1346.49 o 
   0   5  14      924.76     1087.52   1106.70 o 
   1   5  14     6408.89     7023.49    629.23 o 
   2   5  14      709.13     -367.55   1171.82 o 
   3   5  14     6732.82     6267.59    573.68 o 
   4   5  14      435.40      246.88   1231.38 o 
   5   5  14     6609.77     7271.49    715.58 o 
   6   5  14      452.14     1188.98    825.97 o 
   7   5  14     6414.60     5744.32    582.76 o 
   8   5  14      519.07      440.76    662.90 o 
   9   5  14     4514.70     3351.39    573.63 o 
  10   5  14      765.19      113.60   1121.84 o 
  11   5  14     4008.76     4260.22    558.47 o 
  12   5  14      516.57    -1307.12   1307.12 o 
  13   5  14     4278.00     3468.50    580.19 o 
  14   5  14      384.55    -1427.78   1427.78 o 
  15   5  14     4737.50     5197.54    587.27 o 
  16   5  14      270.66    -1363.15   1363.15 o 
  17   5  14     4526.01     3166.57    613.52 o 
  18   5  14      281.96    -1190.99   1331.84 o 
  19   5  14     4026.47     3943.61    608.96 o 
  20   5  14      429.46    -1495.94   1495.94 o 
  21   5  14     3247.63     3603.67    626.62 o 
  22   5  14      601.62     -127.73   1462.12 o 
   0   6  14     6626.01     6910.87    593.37 o 
   1   6  14      305.27     -138.84   1181.90 o 
   2   6  14     5830.78     5571.95    604.97 o 
   3   6  14      529.17    -1243.50   1267.23 o 
   4   6  14     4145.98     3371.53    583.72 o 
   5   6  14      592.13      537.69   1217.25 o 
   6   6  14     3505.03     3474.95    582.69 o 
   7   6  14      480.28      -43.42   1266.73 o 
   8   6  14     3111.31     1339.06   1294.63 o 
   9   6  14      323.33    -1297.52   1297.52 o 
  10   6  14     4939.10     5790.90    589.79 o 
  11   6  14      202.09    -1292.97   1292.97 o 
  12   6  14     4531.40     4173.94    615.03 o 
  13   6  14      328.32    -1408.59   1408.59 o 
  14   6  14     3833.09     4164.73    601.89 o 
  15   6  14      412.88     -721.46   1380.82 o 
   0   1  15       69.35      698.73    749.72 o 
   1   1  15      123.20     1586.79   1185.93 o 
   2   1  15       29.57      939.55    562.42 o 
   3   1  15        9.35      642.69   1276.30 o 
   4   1  15        0.54    -1431.29   1431.29 o 
   5   1  15       21.54     1393.93   1337.38 o 
   6   1  15        2.73     1326.28    962.77 o 
   7   1  15        8.14     -846.66   1462.09 o 
   8   1  15       26.86     1328.80    989.53 o 
   9   1  15       12.86      120.16   1392.41 o 
  10   1  15        7.28    -1108.18   1460.57 o 
  11   1  15       42.62      626.03    972.37 o 
  12   1  15       32.55     1224.80   1317.70 o 
  13   1  15       23.84      497.80   1239.44 o 
  14   1  15       36.79     1235.40   1435.83 o 
  15   1  15        7.18    -1344.45   1418.67 o 
  16   1  15       33.28     1199.05   1308.10 o 
  17   1  15       30.03      966.31    681.06 o 
  18   1  15       14.83    -1126.35   1390.90 o 
  19   1  15        2.25     -628.56   1434.32 o 
  20   1  15        0.88      959.75   1429.27 o 
  21   1  15       23.14      661.37   1025.88 o 
  22   1  15       42.94    -1447.45   1447.45 o 
  23   1  15       41.82    -1523.68   1523.68 o 
  24   1  15       38.19     -469.02   1453.50 o 
  25   1  15       18.63    -1590.32   1590.32 o 
  26   1  15        8.11      347.85   1385.85 o 
  27   1  15        0.29    -1506.01   1506.01 o 
  28   1  15        0.95     1492.88   1392.92 o 
  29   1  15        0.67     1793.28   1396.45 o 
   0   2  15       36.80     -596.24    978.93 o 
   1   2  15       17.30      401.87   1017.81 o 
   2   2  15        1.93      931.98   1064.25 o 
   3   2  15        5.70     -482.65   1155.63 o 
   4   2  15      141.58      294.84   1107.17 o 
   5   2  15       27.48      557.37   1044.56 o 
   6   2  15      224.17    -1245.51   1245.51 o 
   7   2  15        0.01     1551.45   1048.10 o 
   8   2  15       31.74     -893.61   1275.79 o 
   9   2  15       31.30    -1096.06   1221.27 o 
  10   2  15        8.88     1195.01   1184.92 o 
  11   2  15      135.16      440.24   1271.76 o 
  12   2  15       35.76      387.74   1271.75 o 
  13   2  15       77.27      360.98   1257.11 o 
  14   2  15        1.50     1195.52   1214.70 o 
  15   2  15       17.28     1899.80   1274.28 o 
  16   2  15       97.26     -472.55   1363.64 o 
  17   2  15        0.91     1052.64   1357.07 o 
  18   2  15      106.57    -1287.41   1409.59 o 
  19   2  15       13.83      602.81   1323.75 o 
  20   2  15        7.13    -1449.46   1449.46 o 
  21   2  15        2.34      253.95    676.01 o 
  22   2  15        2.94     1745.31   1349.00 o 
  23   2  15       17.41     1279.33   1409.08 o 
  24   2  15        7.46    -1382.82   1422.71 o 
  25   2  15        0.85     -844.64   1476.73 o 
  26   2  15       21.93    -1495.41   1495.41 o 
  27   2  15        0.02     1035.98    950.66 o 
  28   2  15       72.90     1513.59   1364.15 o 
   0   3  15        0.02      497.80    958.74 o 
   1   3  15      239.93     1376.27   1007.72 o 
   2   3  15       13.92      525.56    975.90 o 
   3   3  15       18.26     -553.84   1030.93 o 
   4   3  15      104.76    -1075.87   1140.49 o 
   5   3  15       36.67      657.84   1002.16 o 
   6   3  15       20.33     -123.69   1107.67 o 
   7   3  15        5.02     -580.09   1124.33 o 
   8   3  15        9.76     1316.18    998.62 o 
   9   3  15       76.15      403.89   1154.63 o 
  10   3  15       40.21     -922.89   1097.58 o 
  11   3  15      215.66    -1185.94   1185.94 o 
  12   3  15        5.31      -13.13   1099.59 o 
  13   3  15      217.97     -366.03   1203.10 o 
  14   3  15        0.12     1004.17   1136.45 o 
  15   3  15       14.57     -289.29   1228.84 o 
  16   3  15       16.60     1636.26   1272.26 o 
  17   3  15       10.41     -698.23   1301.54 o 
  18   3  15       47.95     -591.20   1302.55 o 
  19   3  15        2.20      867.36   1214.70 o 
  20   3  15       18.27      -78.76   1228.33 o 
  21   3  15       71.48     1855.88   1360.11 o 
  22   3  15        5.92     1014.27   1301.03 o 
  23   3  15      128.63     1815.50   1311.14 o 
  24   3  15        0.15      715.39   1436.34 o 
  25   3  15       64.92     -870.89   1520.65 o 
   0   4  15       25.92      838.58   1117.26 o 
   1   4  15      169.87    -1073.35   1087.99 o 
   2   4  15        5.09     1178.86   1041.03 o 
   3   4  15       29.56      706.81   1034.47 o 
   4   4  15      173.05      471.55    995.09 o 
   5   4  15        0.55      572.01   1024.87 o 
   6   4  15      217.60     1356.08   1052.14 o 
   7   4  15        0.51    -1138.47   1138.47 o 
   8   4  15       97.57     1010.24   1095.05 o 
   9   4  15        0.87      637.14   1122.82 o 
  10   4  15       12.57     1247.52   1076.37 o 
  11   4  15        5.30       22.21   1146.04 o 
  12   4  15        5.98     -247.89    798.69 o 
  13   4  15        0.26       79.26   1118.27 o 
  14   4  15       23.80      840.09   1184.92 o 
  15   4  15        0.35    -1248.02   1248.02 o 
  16   4  15      171.52      593.22   1197.04 o 
  17   4  15        0.99    -1280.33   1280.33 o 
  18   4  15      182.53     1198.05   1264.19 o 
  19   4  15        0.44    -1375.25   1375.25 o 
  20   4  15       39.45    -1365.15   1365.15 o 
  21   4  15       25.29      526.57   1228.33 o 
   0   5  15        1.93     -816.36   1155.63 o 
   1   5  15      217.67       71.19   1127.88 o 
   2   5  15       12.90      963.28   1100.10 o 
   3   5  15       58.53     -438.73   1144.53 o 
   4   5  15       53.17      327.66    811.32 o 
   5   5  15       14.63        2.52   1094.04 o 
   6   5  15       15.36     1135.44   1120.80 o 
   7   5  15       33.78    -1276.30   1276.30 o 
   8   5  15       10.55     1669.08   1114.74 o 
   9   5  15       80.12     -248.90   1169.77 o 
  10   5  15        0.99     -901.18   1152.10 o 
  11   5  15      134.09     1715.54   1146.55 o 
  12   5  15        1.36     -374.61   1159.17 o 
  13   5  15      163.02     -213.56   1213.70 o 
  14   5  15        2.97    -1255.60   1255.60 o 
  15   5  15       56.41    -1294.47   1294.47 o 
   0   0  16     2461.24      -34.84   1152.22 o 
   1   0  16     1443.92      933.04   1179.94 o 
   2   0  16     2960.97     2299.43    520.07 o 
   3   0  16      801.92      980.48   1141.53 o 
   4   0  16     3526.11     2469.65    548.36 o 
   5   0  16      413.87     -840.61   1223.81 o 
   6   0  16     3011.90     2770.53    533.20 o 
   7   0  16      315.64     1336.90    525.06 o 
   8   0  16     2801.45     3027.01    568.54 o 
   9   0  16     1001.05     -825.99   1320.27 o 
  10   0  16     2514.11     2823.49    595.80 o 
  11   0  16     1209.69     1501.03   1227.89 o 
  12   0  16     1773.74     1388.47    618.00 o 
  13   0  16      997.65     1195.06    963.32 o 
  14   0  16     1711.86      332.22   1404.63 o 
  15   0  16      307.59     1389.40    981.97 o 
  16   0  16     1797.73     1433.92   1497.03 o 
  17   0  16      141.23     -197.91   1354.05 o 
  18   0  16     1995.98     2191.79    672.53 o 
  19   0  16      385.66    -1432.32   1497.95 o 
  20   0  16     1959.99     1821.69   1539.45 o 
  21   0  16      986.80     -113.60   1674.19 o 
  22   0  16     1812.45     2195.30   1793.91 o 
  23   0  16      897.97     1049.65    990.07 o 
  24   0  16     1789.42     2549.23    753.31 o 
   0   1  16      216.54      937.54   1155.64 o 
   1   1  16     3502.54     4197.03    596.33 o 
   2   1  16      453.25      198.42   1309.14 o 
   3   1  16     2834.34     2995.71    638.22 o 
   4   1  16     1180.55     -325.15   1542.43 o 
   5   1  16     2858.14     1600.10   1148.19 o 
   6   1  16     1908.10     2285.70    703.84 o 
   7   1  16     2578.29     1675.82   1793.47 o 
   8   1  16     1159.04     2070.54   1508.60 o 
   9   1  16     2286.27     3880.74    714.95 o 
  10   1  16      320.14     1093.04    711.36 o 
  11   1  16     1980.44     -418.06   1659.12 o 
  12   1  16      152.78     -925.42   1637.79 o 
  13   1  16     2344.20     3367.76    714.45 o 
  14   1  16      294.03      591.71   1590.34 o 
  15   1  16     2314.37     2555.35    728.08 o 
  16   1  16     1034.05     1728.72   1536.87 o 
  17   1  16     2220.38     2092.34   1583.90 o 
  18   1  16     1291.45      173.68   1614.13 o 
  19   1  16     1980.48     2116.55    702.83 o 
  20   1  16      615.86      442.78   1670.13 o 
  21   1  16     1966.45     -940.13   1624.78 o 
  22   1  16      371.08      869.89   1601.96 o 
  23   1  16     1231.26     2337.13    680.08 o 
  24   1  16      168.56      243.85   1649.40 o 
   0   2  16     1836.75     1154.20   1168.34 o 
   1   2  16      907.50     1180.92   1194.55 o 
   2   2  16     2148.18      953.27    882.07 o 
   3   2  16      676.53     -585.66   1223.82 o 
   4   2  16     2670.45     1869.71   1331.97 o 
   5   2  16      535.43      350.38   1272.28 o 
   6   2  16     2633.78     2458.95    604.39 o 
   7   2  16      429.97     1308.12   1362.15 o 
   8   2  16     2907.46     3951.02    604.39 o 
   9   2  16      835.78     1536.35    615.45 o 
  10   2  16     3039.39     4129.28    664.99 o 
  11   2  16      947.96      504.88   1464.67 o 
  12   2  16     2367.77      865.92   1557.15 o 
  13   2  16      947.47     -570.52   1597.95 o 
  14   2  16     2012.21     2828.47    669.00 o 
  15   2  16      536.81     1436.87    631.60 o 
  16   2  16     1834.98     2874.40    697.77 o 
  17   2  16      318.42     1814.50   1527.23 o 
  18   2  16     1716.91     1757.55   1498.03 o 
  19   2  16      408.80      278.18   1601.96 o 
  20   2  16     1472.95     3214.15    676.56 o 
  21   2  16      587.79     1144.55   1041.56 o 
  22   2  16     1357.05     2982.39    655.85 o 
   0   3  16      541.77     1352.05    501.85 o 
   1   3  16     2503.95     2376.63    542.28 o 
   2   3  16      544.15       -9.59   1221.29 o 
   3   3  16     2232.74     2082.24    529.14 o 
   4   3  16      627.02    -1257.14   1257.14 o 
   5   3  16     2146.27     2192.31    537.22 o 
   6   3  16      685.96     1322.78   1205.14 o 
   7   3  16     2225.63     2894.14    568.02 o 
   8   3  16      787.85     -857.79   1295.02 o 
   9   3  16     2248.59     1356.69    571.05 o 
  10   3  16      567.41    -1366.19   1366.19 o 
  11   3  16     2137.93     1330.43   1349.11 o 
  12   3  16      600.38      775.99    641.70 o 
  13   3  16     2547.06     1139.59   1338.53 o 
  14   3  16      490.83      285.76   1443.94 o 
  15   3  16     2144.23     2798.69    614.98 o 
  16   3  16      641.14    -1337.92   1397.50 o 
  17   3  16     1741.38     1153.19   1467.74 o 
  18   3  16      633.60     1763.53   1350.54 o 
  19   3  16     1425.66    -1331.40   1508.11 o 
   0   4  16     1975.03     1724.24    541.26 o 
   1   4  16      503.28     -459.44   1272.28 o 
   2   4  16     1981.15     2866.84    530.15 o 
   3   4  16      571.48    -1128.40   1211.19 o 
   4   4  16     2142.96     1931.77    557.42 o 
   5   4  16      702.79     1765.05   1229.38 o 
   6   4  16     1966.18     1883.79    562.97 o 
   7   4  16      548.79     1512.10   1192.51 o 
   8   4  16     2005.58     1997.90    576.60 o 
   9   4  16      505.55     -936.04   1318.73 o 
  10   4  16     2037.30     1947.41   1353.14 o 
  11   4  16      446.25     -885.55   1303.08 o 
  12   4  16     1703.42     2467.94    574.57 o 
  13   4  16      551.06      734.09   1361.14 o 
   0   1  17        5.15     -684.09   1200.06 o 
   1   1  17        7.43     -539.19   1336.88 o 
   2   1  17        0.55     1329.81   1318.20 o 
   3   1  17       64.09     -642.69   1520.15 o 
   4   1  17       11.06      552.83   1515.10 o 
   5   1  17       95.50     1410.59   1449.47 o 
   6   1  17       18.72    -1406.05   1651.91 o 
   7   1  17       54.89    -1698.36   1698.36 o 
   8   1  17       15.87    -1730.67   1730.67 o 
   9   1  17        0.42     -533.64   1676.15 o 
  10   1  17        4.83     1110.70   1628.69 o 
  11   1  17       35.01    -1178.86   1787.22 o 
  12   1  17        5.33      560.40   1691.29 o 
  13   1  17       22.20    -1061.22   1786.21 o 
  14   1  17       13.98      197.91   1248.02 o 
  15   1  17        0.28     -212.04   1850.33 o 
  16   1  17       19.50    -1537.31   1671.10 o 
   0   2  17      298.33      359.47   1246.02 o 
   1   2  17       50.51     -924.91   1233.89 o 
   2   2  17      130.67      -65.63    889.07 o 
   3   2  17        6.64    -1406.55   1406.55 o 
   4   2  17       18.01    -1364.65   1364.65 o 
   5   2  17        0.93     -965.30   1385.85 o 
   6   2  17        1.27     1015.79   1339.40 o 
   7   2  17        3.57      770.42    952.68 o 
   8   2  17       25.07      456.90   1422.71 o 
   9   2  17       31.46     -197.91   1470.16 o 
  10   2  17       86.63    -1476.73   1476.73 o 
  11   2  17       94.38     -733.57   1540.34 o 
  12   2  17       75.38     -520.01   1536.81 o 
  13   2  17       49.96     -649.76   1696.34 o 
   0   3  17       12.71      987.01    806.77 o 
   1   3  17        6.18     -292.32   1194.51 o 
   2   3  17       33.29      464.48   1220.26 o 
   3   3  17       89.82     -529.10   1153.11 o 
   4   3  17       86.57     1212.69   1197.04 o 
   5   3  17      275.36     1479.77   1231.38 o 
   6   3  17       76.93      191.34   1295.48 o 
                                                 
